# Supplementary material for: Genomic comparison of Trypanosoma conorhini and Trypanosoma rangeli to Trypanosoma cruzi strains of high and low virulence
Source: BMC Genomics. 2018 Oct 24;19:770. doi: 10.1186/s12864-018-5112-0 (PMC6201504; doi:10.1186/s12864-018-5112-0)
Supplement: Supplementary file 1 — Table S1. Strain information. Table S2. Densitometry of PFGE. Table S3. Sequencing and genome statistics summary. Tables S4-S7. Annotation of genes. Table S8. Orthologous genes used for phylogenetic reconstruction. Table S9. Percent identity matrix. Table S10. Multigene family copy number analysis and full gene lengths from UniProtKB. Table S11. Amastin motif analysis. Tables S12-S15. Putative pseudogenes for each species. Table S16. Orthologous gene heterozygosity values. Tables S17–20. Coordinates of repetitive elements. Table S21. Metabolic analysis. Table S22. SSU rRNA qPCR primers and probes. (XLSX 18721 kb) [file 12864_2018_5112_MOESM1_ESM.xlsx]

## Sheet: S1
Supplementary table 1: Strain information.
Species	Strain	Source	ID1	Isolation date	Original host	Lineage	Geographical origin
T. conorhini	025E	TCC	TCC025E	1947	Rattus rattus	-	Brazil
T. rangeli	AM80	TCC	TCC086	1996	Homo sapiens	B	Brazil (Amazonas) Rio Negro
T. cruzi	G	Nobuko Yoshida2	TCC30	1983	Didelphis marsupialis	TCI	Amazonas/Brazil
T. cruzi	CL	Nobuko Yoshida2	TCC33	1963	Triatoma infestans	TCVI	Rio Grande do Sul, Brazil
1Trypanosomatid Culture Collection (TCC), Brazil
2Cultured in mice via cyclical passages

## Sheet: S2
Supplementary Table 2: Densitometry of PFGE.
T. cruzi CL			T. cruzi G			T. rangeli AM80			T. conorhini 025E			T. conorhini 30028
Size (Kb)	Count1	Total Kb2	Size (Kb)	Count1	Total Kb2	Size (Kb)	Count1	Total Kb2	Size (Kb)	Count1	Total Kb2	Size (Kb)	Count1	Total Kb2
3481	1	3481	3093	0.5	1546.5	3235	1	3235	3223	1.5	4834.5	3237	3	9711
3236	2	6472	2845	0.5	1422.5	2945	1	2945	2448	1	2448	2626	0.5	1313
2742	1	2742	2652	0.5	1326	2628	0.5	1314	2255	0.5	1127.5	2288	1	2288
2514	4.5	11313	2353	1.5	3529.5	2423	0.5	1211.5	2065	1	2065	1934	1	1934
2339	1	2339	2177	1.5	3265.5	1910	1	1910	1870	0.5	935	1755	0.5	877.5
2264	0.5	1132	1989	0.5	994.5	1731	1	1731	1647	0.5	823.5	1405	1	1405
2053	0.5	1026.5	1918	0.5	959	1468	0.5	734	1479	2	2958	1029	1	1029
1813	2	3626	1801	0.5	900.5	1357	0.5	678.5	1096	1	1096	967	1.5	1450.5
1777	2.5	4442.5	1738	1.5	2607	1202	0.5	601	1038	1	1038	898	1.5	1347
1552	4	6208	1567	0.5	783.5	1057	0.5	528.5	1001	1	1001	858	2.5	2145
1461	1.5	2191.5	1488	0.5	744	986	0.5	493	905	1.5	1357.5	775	3.5	2712.5
1403	0.5	701.5	1416	2.5	3540	925	0.5	462.5	835	6	5010	696	2	1392
1307	0.5	653.5	1349	0.5	674.5	801	1.5	1201.5	787	2	1574	627	4	2508
1250	1	1250	1185	5	5925	705	13.5	9517.5	714	1	714	574	3	1722
1173	1.5	1759.5	1044	3	3132	600	4.5	2700	693	6.5	4504.5	543	5	2715
1087	1.5	1630.5	974	2	1948	527	1	527	587	3.5	2054.5	512	3	1536
1016	4.5	4572	807	5.5	4438.5	472	6.5	3068	539	3	1617	489	2	978
904	4	3616	660	9.5	6270	435	3.5	1522.5	429	9	3861	430	1	430
817	1	817				311	1.5	466.5	351	1	351	383	2	766
770	1	770							246	0.5	123	327	0.5	163.5
736	1	736							210	1	210
1 count in relation to one chromosome pair
2 Kb contributing to total haploid genome size

## Sheet: S3
Supplementary Table 3: Sequencing and genome statistics summary.
	T. conorhini 025E	T. rangeli AM80	T. cruzi G	T. cruzi CL ESM	T. cruzi CL NonESM	T. cruzi CL Unassigned
READS
Raw Reads:	--	--	--	--
No. of reads	2966667	3647423	3290490	5723255
No. of bases	917488523	1322269268	1079537971	2122921242
Avg. read length	327.479	333.905	321.823	352.027
Avg. read quality	32.8771	31.1513	31.9233	32.3714
Filtered Reads:	--	--	--	--
No. of reads	2790634	3340090	3140233	5388461
No. of bases	879305205	1246892043	1052185552	2031283670
Avg. read length	335.569	344.383	328.476	358.094
Avg. read quality	33.3657	32.0063	32.39	32.7929
Filtered and Mapped Reads1:	--	--	--	--
No. of reads	2502202	3028172	2529218	593776	624192	734682
No. of bases	766316369	1117232634	823157252	213331025	225881910	246106942
Coverage (X)	35.89	52.77	32.66	7.96	8.06	23.97
GAP OUTPUT
Longest contig length	129753	154389	352469	563935	767490	75365
Shortest contig length	506	533	502	501	501	501
N50 length	24561	43151	74655	73547	83750	8012
N50 No. of contigs	257	157	91	95	95	294
N50 avg. contig length	41519.6	67443.2	138662	141304	147390	17454.5
Average Gene (bp)	1403	1346.31	1276.83	1144.59	1130.5	836.69
Longest gene length (bp)	19935	16929	19908	16476	16692	12954
Shortest gene length (bp)	297	297	297	297	297	297
Gene Density (per Mb)	475.92	477.8	504.91	456.81	467.06	681.86
GC Content Coding	59.91	54.5	52.61	52.91	53.05	55.18
Average intergenic region (bp)	650.53	697.39	692.3	1139.5	1095.36	890.91
Percent coding	66.8	64.3	64.4	52.3	52.8	57.1
Number of tRNAs	68	66	53	47	50	2
Number of contigs with tRNAs	41	33	21	17	20	2
Pfam hitting genes	8610	7187	8055	7425	7734	3744
Pfam hitting genes (%)	84.7942	71.0951	63.3653	60.7163	59.1918	53.5393
KOG hitting genes	8518	6848	7388	6822	7214	3278
KOG hitting genes (%)	83.8881	67.7416	58.1183	55.7854	55.212	46.8754
COG hitting genes	5848	4531	5011	4501	4709	1945
COG hitting genes (%)	57.5931	44.8214	39.4194	36.806	36.0401	27.8135
No. of rRNA features found	4	4	4	0	0	4
No. of contigs with rRNA features	3	2	2	0	0	2
Type of rRNA found	18S, 28S, 5s	18S, 28S, 5s	18S, 28S, 5s	--	--	18S, 28S, 5s
18 S COPY NUMBER
95% CI estimated by qPCR	13±0.5	28±5.9	7±1.5	3±0.8
Estimated by read mapping2	10	33	4	0	0	2
SPLICED LEADER RNA GENE COPIES
Estimated by read mapping2	13	44	66	0	0	82
GENE ANNOTATION
Genes w/ EC assignment	1650	1602	1505	2647	2781	1756
Genes w/ Signal Peptide3	740	724	884	1021	1075	605
Genes w/Transmembrane Domain3	1817	1873	2233	2069	2304	1243
Genes w/GPI anchor3	1309	1369	1817	2052	2116	1370
Genes w/ TriTrypDB hit	9263	9231	9768	11810	12611	6671
Genes w. nr BLAST hit	9227	9191	9725	11759	12554	6619
INTERGENIC REPETITIVE ELEMENTS4
LTR retrotransposons:	--	--	--	--	--	--
SIRE (0.43 kb)	3	0	463	380	399	227
VIPER (4.5 kb)	0	2	146	83	123	45
Non-LTR retrotransposons:	--	--	--	--	--	--
CZAR (7.25 kb)	2	1	1	2	10	6
L1Tc (4.9 kb)	4	9	58	44	58	22
Other:	--	--	--	--	--	--
Satellite	8	27	138	107	112	82
Simple repeat	13715	11892	15523	15265	14423	2045
TOTAL REPETITIVE ELEMENTS4
LTR retrotransposons:	--	--	--	--	--	--
SIRE (0.43 kb)	7(5)	3(3)	485(244)	394	418	237
VIPER (4.5 kb)	0	6(0)	342(103)	267	357	232
Non-LTR retrotransposons:	--	--	--	--	--	--
CZAR (7.25 kb)	3(1)	2(0)	10(3)	10	19	15
L1Tc (4.9 kb)	12(2)	24(6)	117(12)	170	215	150
Other:	--	--	--	--	--	--
Satellite	10	27	219	199	219	231
Simple repeat	18932	14108	18194	18206	17237	3081
DE-NOVO REPETITIVE ELEMENTS
LTR	84	126	944	708	876	534
Non-LTR	128	145	703	1075	1145	925
Satellite	77	138	425	443	479	516
Simple repeats	17957	13223	16771	15702	14922	1821
MEIOSIS GENES5
SC:	--	--	--	--
Hop1*	✓	✓	✓	✓
DSB initiation:	--	--	--	--
Spo11*	✓	✓	✓	✓
Rad50	✓	✓	✓	✓
Mre11	✓	✓	✓	✓
Strand exchange:	--	--	--	--
Rad51	✓	✓	✓	✓
Dmc1*	✓	✓	✓	✓
Hop2*	✗	✗	✗	✗
Mnd1*	✓	✓	✓	✓
Mer3*	✓	✓	✓	✓
Rad21	✓	✓	✓	✓
Rec8*	✗	✗	✗	✗
Resolution:	--	--	--	--
Msh4*	✓	✓	✓	✓
Msh5*	✓	✓	✓	✓
Mus81	✓	✓	✓	✓
1Excluding paired end reads.
2(Average coverage (per bp) of the gene(s) in the assembly x number of genes in the assembly)/average single copy ortholog coverage (per bp).
3These analyses represent conservative estimates of the numbers of genes in these categories.
4 RepbaseIDs used as a database were Non-Long Terminal Repeat (LTR) elements: CZAR, SLACS, INGI, L1_Tc and Ingi2, LTR elements: SIRE2_Tc, SIRE3_TC, SIRE6_TC, SIRE7_TC, SIRE_TC, SIRE and TcVIPER, and satellites: MARP1, SZ23_TC, TBSAT1, TCSAT1 and TVSAT1. Degenerate and active transposable elements were not distinguished due to the fragmented nature of many of the sequences, and number of complete …
5 tBLASTn hits with e-values <1e-10 against Saccharomyces cerevisae, Leptomonas pyrrhocoris, Trypanosoma grayi and T. cruzi proteins from NCBI. Stages: Synaptonemal complex (SC), DNA double strand break formation (DSB initiation), homology-directed strand exhange, and resolution. * indicates meiosis-specific genes.

## Sheet: S4
Supplementary table 4: Genes and their putatative function for T. conorhini 025E.
Gene	Contig	Start	End	Gene length	Strand	TriTrypDB subject ID	TriTrypDB hit e-value	TriTrypDB % subject length covered	TriTrypDB subject annotation	nr subject ID	nr hit e-value	nr % subject length covered	nr annotation	Number of EC enzymes reported	List of EC numbers
Tco_14.4_gene_00001	Tco_14.4_contig_00001	655	1545	891	-	TCDM_02291	1e-13	94.95	mucin-like glycoprotein	gi|557865794|gb|ESS69014.1|	1e-11	94.95	mucin-like glycoprotein [Trypanosoma cruzi Dm28c]	0	--
Tco_14.4_gene_00002	Tco_14.4_contig_00001	2443	3078	636	+	--	--	--	--	--	--	--	--	0	--
Tco_14.4_gene_00003	Tco_14.4_contig_00001	5028	5399	372	-	TCSYLVIO_001234	3e-26	43.3	retrotransposon hot spot protein (RHS), putative	gi|407861457|gb|EKG07634.1|	5e-24	43.3	retrotransposon hot spot protein (RHS), putative, partial [Trypanosoma cruzi]	0	--
Tco_14.4_gene_00004	Tco_14.4_contig_00001	5504	5983	480	-	TcCLB.506713.70	4e-16	9.92	retrotransposon hot spot protein (RHS, pseudogene), putative	gi|71667904|ref|XP_820897.1|	6e-14	57.06	retrotransposon hot spot (RHS) protein [Trypanosoma cruzi strain CL Brener]	0	--
Tco_14.4_gene_00005	Tco_14.4_contig_00001	7157	7555	399	-	TRSC58_04235	5e-68	70.97	N-acetyltransferase complex ARD1 subunit	gi|554936035|gb|ESL08070.1|	6e-66	70.97	N-acetyltransferase complex ARD1 subunit [Trypanosoma rangeli SC58]	1	2.3.1.-
Tco_14.4_gene_00006	Tco_14.4_contig_00001	8380	8967	588	-	TRSC58_00179	3e-89	30.05	ATP-dependent DEAD/H RNA helicase	gi|554948528|gb|ESL12059.1|	2e-87	30.05	ATP-dependent DEAD/H RNA helicase [Trypanosoma rangeli SC58]	0	--
Tco_14.4_gene_00007	Tco_14.4_contig_00001	9030	9392	363	-	--	--	--	--	--	--	--	--	0	--
Tco_14.4_gene_00008	Tco_14.4_contig_00001	9389	9988	600	-	TRSC58_00179	1e-76	22.96	ATP-dependent DEAD/H RNA helicase	gi|554948528|gb|ESL12059.1|	9e-75	22.96	ATP-dependent DEAD/H RNA helicase [Trypanosoma rangeli SC58]	0	--
Tco_14.4_gene_00009	Tco_14.4_contig_00001	10824	13946	3123	-	Tc_MARK_3383	0	100	kinesin, putative	gi|407410249|gb|EKF32761.1|	0	100	kinesin, putative [Trypanosoma cruzi marinkellei]	0	--
Tco_14.4_gene_00010	Tco_14.4_contig_00001	13951	14790	840	-	TcCLB.507907.40	5e-119	100	hypothetical protein, conserved	gi|686637733|ref|XP_009311312.1|	9e-89	100	protein ARV1 [Trypanosoma grayi]	0	--
Tco_14.4_gene_00011	Tco_14.4_contig_00001	15461	15760	300	-	TCDM_08300	6e-31	13.49	trypanothione synthetase	gi|557860376|gb|ESS63765.1|	8e-29	13.49	trypanothione synthetase [Trypanosoma cruzi Dm28c]	0	--
Tco_14.4_gene_00012	Tco_14.4_contig_00001	15856	16374	519	-	Tc_MARK_5128	1e-62	23.23	trypanothione synthetase, putative	gi|407407068|gb|EKF31044.1|	7e-61	23.23	trypanothione synthetase, putative [Trypanosoma cruzi marinkellei]	0	--
Tco_14.4_gene_00013	Tco_14.4_contig_00001	16737	17075	339	-	TCSYLVIO_006427	2e-43	15.58	trypanothione synthetase, putative	gi|407846423|gb|EKG02542.1|	2e-41	15.58	trypanothione synthetase, putative [Trypanosoma cruzi]	0	--
Tco_14.4_gene_00014	Tco_14.4_contig_00001	17089	17631	543	-	--	--	--	--	--	--	--	--	0	--
Tco_14.4_gene_00015	Tco_14.4_contig_00001	18511	18870	360	-	Tgr.369.1090	1e-12	94.26	hypothetical protein	gi|686637737|ref|XP_009311314.1|	2e-10	94.26	hypothetical protein DQ04_03691090 [Trypanosoma grayi]	0	--
Tco_14.4_gene_00016	Tco_14.4_contig_00001	18998	19393	396	-	--	--	--	--	--	--	--	--	0	--
Tco_14.4_gene_00017	Tco_14.4_contig_00001	19905	21680	1776	-	TRSC58_04792	0	93.67	pumilio/PUF RNA binding protein 8	gi|35186950|gb|AAQ84137.1|	0	100	pumilio protein 8 [Trypanosoma cruzi]	0	--
Tco_14.4_gene_00018	Tco_14.4_contig_00001	21934	23031	1098	-	TCSYLVIO_006425	6e-106	99.73	hypothetical protein	gi|407846425|gb|EKG02543.1|	6e-104	99.73	hypothetical protein TCSYLVIO_006425 [Trypanosoma cruzi]	0	--
Tco_14.4_gene_00019	Tco_14.4_contig_00001	23266	23775	510	-	--	--	--	--	--	--	--	--	0	--
Tco_14.4_gene_00020	Tco_14.4_contig_00001	24111	25307	1197	-	TRSC58_05729	0	99.25	serine/threonine protein kinase	gi|407407071|gb|EKF31045.1|	0	92.88	rac serine-threonine kinase, putative [Trypanosoma cruzi marinkellei]	1	2.7.11
Tco_14.4_gene_00021	Tco_14.4_contig_00001	25813	29115	3303	-	TcCLB.508479.160	0	73.87	hypothetical protein, conserved	gi|407407073|gb|EKF31046.1|	0	78.34	protein kinase, putative [Trypanosoma cruzi marinkellei]	0	--
Tco_14.4_gene_00022	Tco_14.4_contig_00001	29336	29794	459	-	TcCLB.508479.170	2e-37	98.52	hypothetical protein, conserved	gi|731699034|ref|XP_010699812.1|	3e-13	86.11	microsomal signal peptidase subunit, putative [Leishmania panamensis]	1	3.4
Tco_14.4_gene_00023	Tco_14.4_contig_00001	30017	31705	1689	-	TCSYLVIO_006422	0	99.82	hypothetical protein	gi|407407075|gb|EKF31047.1|	0	99.47	hypothetical protein MOQ_005122 [Trypanosoma cruzi marinkellei]	0	--
Tco_14.4_gene_00024	Tco_14.4_contig_00001	32130	33314	1185	-	TcCLB.508479.180	0	56.67	hypothetical protein, conserved	gi|407846433|gb|EKG02550.1|	0	53.12	structural maintenance of chromosome (SMC) family protein, putative [Trypanosoma cruzi]	0	--
Tco_14.4_gene_00025	Tco_14.4_contig_00001	33602	34390	789	-	TCSYLVIO_006421	1e-34	12.36	structural maintenance of chromosome (SMC) family protein, putative	gi|407846433|gb|EKG02550.1|	8e-33	12.36	structural maintenance of chromosome (SMC) family protein, putative [Trypanosoma cruzi]	0	--
Tco_14.4_gene_00026	Tco_14.4_contig_00001	34437	34892	456	-	--	--	--	--	--	--	--	--	0	--
Tco_14.4_gene_00027	Tco_14.4_contig_00001	34942	35454	513	-	TRSC58_05048	1e-87	56.67	peroxisome assembly protein	gi|554934315|gb|ESL07265.1|	9e-86	56.67	peroxisome assembly protein [Trypanosoma rangeli SC58]	0	--
Tco_14.4_gene_00028	Tco_14.4_contig_00001	35783	36244	462	-	--	--	--	--	--	--	--	--	0	--
Tco_14.4_gene_00029	Tco_14.4_contig_00001	36457	37359	903	-	TCSYLVIO_006419	7e-120	99.67	hypothetical protein	gi|686632245|ref|XP_009308568.1|	1e-100	99.34	DHHC containing zinc finger protein [Trypanosoma grayi]	0	--
Tco_14.4_gene_00030	Tco_14.4_contig_00001	37391	37750	360	-	--	--	--	--	--	--	--	--	0	--
Tco_14.4_gene_00031	Tco_14.4_contig_00001	37891	38661	771	-	TRSC58_00358	5e-116	51.07	hypothetical protein	gi|554947978|gb|ESL11883.1|	4e-114	51.07	hypothetical protein TRSC58_00358 [Trypanosoma rangeli SC58]	0	--
Tco_14.4_gene_00032	Tco_14.4_contig_00001	38671	39150	480	+	--	--	--	--	--	--	--	--	0	--
Tco_14.4_gene_00033	Tco_14.4_contig_00001	39168	39506	339	+	--	--	--	--	--	--	--	--	0	--
Tco_14.4_gene_00034	Tco_14.4_contig_00001	39522	39986	465	-	--	--	--	--	--	--	--	--	0	--
Tco_14.4_gene_00035	Tco_14.4_contig_00001	39990	40400	411	-	TRSC58_01136	9e-66	80.47	hypothetical protein	gi|554945619|gb|ESL11123.1|	1e-63	80.47	hypothetical protein TRSC58_01136 [Trypanosoma rangeli SC58]	0	--
Tco_14.4_gene_00036	Tco_14.4_contig_00001	40693	42129	1437	-	TcCLB.508479.220	0	96.63	hypothetical protein, conserved	gi|554940353|gb|ESL09494.1|	0	84.64	hypothetical protein TRSC58_02783 [Trypanosoma rangeli SC58]	0	--
Tco_14.4_gene_00037	Tco_14.4_contig_00001	42453	42986	534	-	TcCLB.508479.224	5e-73	98.88	hypothetical protein, conserved	gi|71667807|ref|XP_820849.1|	3e-71	98.88	hypothetical protein [Trypanosoma cruzi strain CL Brener]	0	--
Tco_14.4_gene_00038	Tco_14.4_contig_00001	43479	44621	1143	-	TRSC58_05549	3e-173	100	peroxin-2	gi|554933266|gb|ESL06773.1|	2e-171	100	peroxin-2 [Trypanosoma rangeli SC58]	0	--
Tco_14.4_gene_00039	Tco_14.4_contig_00001	44795	46597	1803	-	TRSC58_06490	0	98.03	hypothetical protein	gi|407407095|gb|EKF31062.1|	0	98.05	hypothetical protein MOQ_005115 [Trypanosoma cruzi marinkellei]	0	--
Tco_14.4_gene_00040	Tco_14.4_contig_00001	46602	46976	375	+	--	--	--	--	--	--	--	--	0	--
Tco_14.4_gene_00041	Tco_14.4_contig_00001	47142	48377	1236	-	TcCLB.508479.250	1e-167	87.42	membrane-bound acid phosphatase 2, putative	gi|71667833|ref|XP_820862.1|	1e-165	87.42	membrane-bound acid phosphatase 2 [Trypanosoma cruzi strain CL Brener]	1	3.1.3.2
Tco_14.4_gene_00042	Tco_14.4_contig_00001	48395	48730	336	-	--	--	--	--	--	--	--	--	0	--
Tco_14.4_gene_00043	Tco_14.4_contig_00001	48906	49544	639	-	TRSC58_05918	3e-101	47.51	hypothetical protein	gi|407846441|gb|EKG02557.1|	9e-89	47.51	proteasome regulatory non-ATPase subunit 6, putative [Trypanosoma cruzi]	0	--
Tco_14.4_gene_00044	Tco_14.4_contig_00001	49595	50233	639	-	TRSC58_05918	9e-96	43.21	hypothetical protein	gi|407407093|gb|EKF31060.1|	3e-90	42.99	proteasome regulatory non-ATPase subunit 6, putative [Trypanosoma cruzi marinkellei]	0	--
Tco_14.4_gene_00045	Tco_14.4_contig_00001	50793	51707	915	-	TCSYLVIO_006412	1e-164	100	hypothetical protein	gi|686632225|ref|XP_009308558.1|	1e-153	100	ParcG domain containing protein [Trypanosoma grayi]	0	--
Tco_14.4_gene_00046	Tco_14.4_contig_00001	52084	52659	576	-	TcCLB.508479.274	8e-79	100	hypothetical protein, conserved	gi|686632223|ref|XP_009308557.1|	9e-61	99.49	zf-DNL-domain-containing protein [Trypanosoma grayi]	0	--
Tco_14.4_gene_00047	Tco_14.4_contig_00001	52990	54093	1104	-	TRSC58_00819	0	100	hypothetical protein	gi|557860391|gb|ESS63780.1|	6e-173	98.92	chaperone DNAJ protein [Trypanosoma cruzi Dm28c]	0	--
Tco_14.4_gene_00048	Tco_14.4_contig_00001	54287	56080	1794	-	TRSC58_04268	0	93.57	vacuolar sorting protein	gi|407407089|gb|EKF31056.1|	0	99.5	vacuolar protein sorting-associated protein, putative [Trypanosoma cruzi marinkellei]	0	--
Tco_14.4_gene_00049	Tco_14.4_contig_00001	56441	57577	1137	-	Tc_MARK_5108	0	82	hypothetical protein, conserved	gi|686645718|ref|XP_009315304.1|	1e-162	85.49	polyribonucleotide 5-hydroxyl-kinase [Trypanosoma grayi]	0	--
Tco_14.4_gene_00050	Tco_14.4_contig_00001	57576	57929	354	+	--	--	--	--	--	--	--	--	0	--
Tco_14.4_gene_00051	Tco_14.4_contig_00001	58923	59291	369	+	TcCLB.508479.310	2e-59	51.05	hypothetical protein, conserved	gi|71667845|ref|XP_820868.1|	3e-57	51.05	hypothetical protein [Trypanosoma cruzi strain CL Brener]	0	--
Tco_14.4_gene_00052	Tco_14.4_contig_00001	60159	60548	390	+	Tc_MARK_5106	1e-31	40.82	hypothetical protein, conserved	gi|407407086|gb|EKF31053.1|	2e-29	40.82	hypothetical protein MOQ_005106 [Trypanosoma cruzi marinkellei]	0	--
Tco_14.4_gene_00053	Tco_14.4_contig_00001	61526	62050	525	+	TRSC58_02240	2e-81	48.6	hypothetical protein	gi|407846447|gb|EKG02562.1|	3e-67	39.3	replication factor A, 51kDa subunit, putative [Trypanosoma cruzi]	0	--
Tco_14.4_gene_00054	Tco_14.4_contig_00001	62111	62497	387	-	--	--	--	--	--	--	--	--	0	--
Tco_14.4_gene_00055	Tco_14.4_contig_00001	63002	63331	330	+	TCSYLVIO_006405	6e-44	35.97	hypothetical protein	gi|71667777|ref|XP_820834.1|	9e-42	35.97	succinyl-CoA synthetase alpha subunit [Trypanosoma cruzi strain CL Brener]	3	2.3.3.8,6.2.1.4,6.2.1.5
Tco_14.4_gene_00056	Tco_14.4_contig_00001	64524	64841	318	-	--	--	--	--	--	--	--	--	0	--
Tco_14.4_gene_00057	Tco_14.4_contig_00001	64840	65193	354	+	TRSC58_05114	9e-48	51.77	hypothetical protein	gi|554934176|gb|ESL07202.1|	1e-45	51.77	hypothetical protein TRSC58_05114 [Trypanosoma rangeli SC58]	0	--
Tco_14.4_gene_00058	Tco_14.4_contig_00001	65509	65814	306	-	--	--	--	--	--	--	--	--	0	--
Tco_14.4_gene_00059	Tco_14.4_contig_00001	66734	67093	360	-	--	--	--	--	--	--	--	--	0	--
Tco_14.4_gene_00060	Tco_14.4_contig_00001	67136	67525	390	+	TCDM_08327	8e-55	20.71	hypothetical protein	gi|407407103|gb|EKF31068.1|	2e-51	18.63	L-ribulokinase, putative [Trypanosoma cruzi marinkellei]	0	--
Tco_14.4_gene_00061	Tco_14.4_contig_00001	68358	68816	459	-	--	--	--	--	--	--	--	--	0	--
Tco_14.4_gene_00062	Tco_14.4_contig_00001	69553	70083	531	-	--	--	--	--	--	--	--	--	0	--
Tco_14.4_gene_00063	Tco_14.4_contig_00001	70390	71085	696	-	--	--	--	--	--	--	--	--	1	3.1.3.33
Tco_14.4_gene_00064	Tco_14.4_contig_00001	71104	72159	1056	-	TCSYLVIO_006399	6e-33	44.54	hypothetical protein	gi|407846452|gb|EKG02566.1|	5e-31	44.54	hypothetical protein TCSYLVIO_006399 [Trypanosoma cruzi]	0	--
Tco_14.4_gene_00065	Tco_14.4_contig_00001	72167	72517	351	-	--	--	--	--	--	--	--	--	0	--
Tco_14.4_gene_00066	Tco_14.4_contig_00001	72727	73206	480	-	--	--	--	--	--	--	--	--	0	--
Tco_14.4_gene_00067	Tco_14.4_contig_00001	73554	73979	426	-	--	--	--	--	--	--	--	--	0	--
Tco_14.4_gene_00068	Tco_14.4_contig_00001	75031	75474	444	+	TRSC58_01553	2e-79	16.52	translation elongation factor EF-2	gi|554944277|gb|ESL10709.1|	2e-77	16.52	translation elongation factor EF-2 [Trypanosoma rangeli SC58]	0	--
Tco_14.4_gene_00069	Tco_14.4_contig_00001	75705	76322	618	-	--	--	--	--	--	--	--	--	0	--
Tco_14.4_gene_00070	Tco_14.4_contig_00001	76979	77284	306	-	--	--	--	--	--	--	--	--	0	--
Tco_14.4_gene_00071	Tco_14.4_contig_00001	77412	77975	564	+	--	--	--	--	--	--	--	--	0	--
Tco_14.4_gene_00072	Tco_14.4_contig_00001	77975	78700	726	+	TRSC58_05597	3e-130	66.39	hypothetical protein	gi|686632147|ref|XP_009308519.1|	2e-115	66.39	protein phosphatase 2C [Trypanosoma grayi]	0	--
Tco_14.4_gene_00073	Tco_14.4_contig_00001	78951	79451	501	+	--	--	--	--	--	--	--	--	0	--
Tco_14.4_gene_00074	Tco_14.4_contig_00001	80180	80725	546	-	--	--	--	--	--	--	--	--	0	--
Tco_14.4_gene_00075	Tco_14.4_contig_00001	81376	81759	384	-	--	--	--	--	--	--	--	--	0	--
Tco_14.4_gene_00076	Tco_14.4_contig_00001	81758	82075	318	+	TCDM_04006	3e-29	10.55	transcription activator	gi|557864100|gb|ESS67376.1|	4e-27	10.55	transcription activator [Trypanosoma cruzi Dm28c]	0	--
Tco_14.4_gene_00077	Tco_14.4_contig_00001	82573	82905	333	+	--	--	--	--	--	--	--	--	0	--
Tco_14.4_gene_00078	Tco_14.4_contig_00001	83354	83767	414	-	--	--	--	--	--	--	--	--	1	5.4.99.12
Tco_14.4_gene_00079	Tco_14.4_contig_00001	84300	84656	357	+	TCSYLVIO_006393	3e-56	15.96	RNA pseudouridylate synthase, putative	gi|407846463|gb|EKG02575.1|	4e-54	15.96	RNA pseudouridylate synthase, putative [Trypanosoma cruzi]	1	5.4.99.12
Tco_14.4_gene_00080	Tco_14.4_contig_00001	84956	85306	351	-	--	--	--	--	--	--	--	--	0	--
Tco_14.4_gene_00081	Tco_14.4_contig_00001	85434	85820	387	-	--	--	--	--	--	--	--	--	0	--
Tco_14.4_gene_00082	Tco_14.4_contig_00001	85930	86652	723	-	--	--	--	--	--	--	--	--	0	--
Tco_14.4_gene_00083	Tco_14.4_contig_00001	86736	87044	309	-	--	--	--	--	--	--	--	--	0	--
Tco_14.4_gene_00084	Tco_14.4_contig_00001	87150	87512	363	+	--	--	--	--	--	--	--	--	0	--
Tco_14.4_gene_00085	Tco_14.4_contig_00001	88494	88967	474	-	--	--	--	--	--	--	--	--	0	--
Tco_14.4_gene_00086	Tco_14.4_contig_00001	89443	89781	339	+	TRSC58_06929	1e-53	26.59	hypothetical protein	gi|686632155|ref|XP_009308523.1|	8e-46	29.84	nuclear lim interactor-interacting factor-like protein [Trypanosoma grayi]	2	3.1.3.41,3.1.3
Tco_14.4_gene_00087	Tco_14.4_contig_00001	90215	90592	378	-	--	--	--	--	--	--	--	--	0	--
Tco_14.4_gene_00088	Tco_14.4_contig_00001	90619	90960	342	+	--	--	--	--	--	--	--	--	0	--
Tco_14.4_gene_00089	Tco_14.4_contig_00001	91072	91401	330	-	--	--	--	--	--	--	--	--	0	--
Tco_14.4_gene_00090	Tco_14.4_contig_00001	91793	92146	354	+	TRSC58_03651	6e-51	38.11	hypothetical protein	gi|554937570|gb|ESL08643.1|	8e-49	38.11	hypothetical protein TRSC58_03651 [Trypanosoma rangeli SC58]	0	--
Tco_14.4_gene_00091	Tco_14.4_contig_00001	92368	92703	336	-	--	--	--	--	--	--	--	--	0	--
Tco_14.4_gene_00092	Tco_14.4_contig_00001	92784	93509	726	-	LBRM2903_250033800	3e-08	81.17	hypothetical protein	--	--	--	--	1	3.4.11
Tco_14.4_gene_00093	Tco_14.4_contig_00001	94248	94550	303	+	TCDM_03997	1e-46	16.78	spliced leader RNA PSE-promoter transcription factor	gi|407846468|gb|EKG02578.1|	2e-44	16.78	spliced leader RNA PSE-promoter transcription factor, putative [Trypanosoma cruzi]	0	--
Tco_14.4_gene_00094	Tco_14.4_contig_00001	94618	94977	360	+	--	--	--	--	--	--	--	--	0	--
Tco_14.4_gene_00095	Tco_14.4_contig_00001	95124	95516	393	-	--	--	--	--	--	--	--	--	0	--
Tco_14.4_gene_00096	Tco_14.4_contig_00001	95776	96186	411	+	TRSC58_00488	2e-68	52.31	hypothetical protein	gi|407407119|gb|EKF31078.1|	6e-63	44.01	trans-sialidase, putative [Trypanosoma cruzi marinkellei]	0	--
Tco_14.4_gene_00097	Tco_14.4_contig_00001	96380	96814	435	+	--	--	--	--	--	--	--	--	0	--
Tco_14.4_gene_00098	Tco_14.4_contig_00001	97402	97749	348	+	Tc_MARK_5089	3e-58	51.11	hypothetical protein, conserved	gi|407846466|gb|EKG02576.1|	3e-54	49.36	3,2-trans-enoyl-CoA isomerase, mitochondrial precursor, putative [Trypanosoma cruzi]	1	4.1.2.-
Tco_14.4_gene_00099	Tco_14.4_contig_00001	97994	98404	411	-	--	--	--	--	--	--	--	--	0	--
Tco_14.4_gene_00100	Tco_14.4_contig_00001	98403	99080	678	+	--	--	--	--	--	--	--	--	0	--
Tco_14.4_gene_00101	Tco_14.4_contig_00001	99420	100073	654	-	--	--	--	--	--	--	--	--	0	--
Tco_14.4_gene_00102	Tco_14.4_contig_00001	100096	100434	339	-	--	--	--	--	--	--	--	--	0	--
Tco_14.4_gene_00103	Tco_14.4_contig_00001	100435	100761	327	-	--	--	--	--	--	--	--	--	0	--
Tco_14.4_gene_00104	Tco_14.4_contig_00001	100769	101173	405	-	--	--	--	--	--	--	--	--	0	--
Tco_14.4_gene_00105	Tco_14.4_contig_00001	101740	102360	621	+	TRSC58_04637	4e-114	15.47	hypothetical protein	gi|407407125|gb|EKF31082.1|	2e-101	15.21	dynein heavy chain, putative [Trypanosoma cruzi marinkellei]	0	--
Tco_14.4_gene_00106	Tco_14.4_contig_00001	102601	103065	465	+	--	--	--	--	--	--	--	--	0	--
Tco_14.4_gene_00107	Tco_14.4_contig_00001	103683	104270	588	+	Tgr.276.1030	1e-46	41.45	protein kinase, putative	gi|686636051|ref|XP_009310471.1|	8e-45	41.45	putative protein kinase [Trypanosoma grayi]	1	2.7
Tco_14.4_gene_00108	Tco_14.4_contig_00001	104725	105372	648	-	--	--	--	--	--	--	--	--	0	--
Tco_14.4_gene_00109	Tco_14.4_contig_00001	105562	106143	582	-	--	--	--	--	--	--	--	--	0	--
Tco_14.4_gene_00110	Tco_14.4_contig_00001	107034	107348	315	-	--	--	--	--	--	--	--	--	0	--
Tco_14.4_gene_00111	Tco_14.4_contig_00001	107634	108302	669	-	--	--	--	--	--	--	--	--	0	--
Tco_14.4_gene_00112	Tco_14.4_contig_00001	108520	108930	411	-	--	--	--	--	--	--	--	--	0	--
Tco_14.4_gene_00113	Tco_14.4_contig_00001	108929	109348	420	+	--	--	--	--	--	--	--	--	0	--
Tco_14.4_gene_00114	Tco_14.4_contig_00001	109458	110366	909	-	--	--	--	--	--	--	--	--	0	--
Tco_14.4_gene_00115	Tco_14.4_contig_00001	110475	110894	420	-	--	--	--	--	--	--	--	--	0	--
Tco_14.4_gene_00116	Tco_14.4_contig_00001	110895	111272	378	-	--	--	--	--	--	--	--	--	0	--
Tco_14.4_gene_00117	Tco_14.4_contig_00001	112506	113111	606	-	--	--	--	--	--	--	--	--	1	3.6.4.4
Tco_14.4_gene_00118	Tco_14.4_contig_00001	113505	113930	426	-	--	--	--	--	--	--	--	--	0	--
Tco_14.4_gene_00119	Tco_14.4_contig_00001	114030	114752	723	+	TCDM_03989	1e-80	22.47	Unc104-like kinesin	gi|557864089|gb|ESS67365.1|	8e-79	22.47	Unc104-like kinesin [Trypanosoma cruzi Dm28c]	0	--
Tco_14.4_gene_00120	Tco_14.4_contig_00001	115244	115600	357	-	--	--	--	--	--	--	--	--	1	3.6.1.7
Tco_14.4_gene_00121	Tco_14.4_contig_00001	115825	116610	786	-	--	--	--	--	--	--	--	--	1	3.6.4.4
Tco_14.4_gene_00122	Tco_14.4_contig_00001	116881	117198	318	-	--	--	--	--	--	--	--	--	0	--
Tco_14.4_gene_00123	Tco_14.4_contig_00001	117347	117655	309	+	--	--	--	--	--	--	--	--	0	--
Tco_14.4_gene_00124	Tco_14.4_contig_00001	117781	118347	567	+	TRSC58_03183	4e-72	26.18	kinesin	gi|554939074|gb|ESL09104.1|	3e-70	26.18	kinesin [Trypanosoma rangeli SC58]	0	--
Tco_14.4_gene_00125	Tco_14.4_contig_00001	119352	120017	666	-	--	--	--	--	--	--	--	--	0	--
Tco_14.4_gene_00126	Tco_14.4_contig_00001	120372	120812	441	-	--	--	--	--	--	--	--	--	0	--
Tco_14.4_gene_00127	Tco_14.4_contig_00001	121298	121702	405	-	--	--	--	--	--	--	--	--	0	--
Tco_14.4_gene_00128	Tco_14.4_contig_00001	123662	123970	309	+	TCSYLVIO_006380	1e-49	15.11	2- aminoethylphosphonate:pyruvateaminotransferase- likeprotein,putative	gi|407846478|gb|EKG02585.1|	1e-47	15.11	2-aminoethylphosphonate:pyruvateaminotransferase- likeprotein,putative [Trypanosoma cruzi]	2	4.2.1.49,2.6.1
Tco_14.4_gene_00129	Tco_14.4_contig_00001	124276	124602	327	-	--	--	--	--	--	--	--	--	0	--
Tco_14.4_gene_00130	Tco_14.4_contig_00001	125203	125766	564	-	--	--	--	--	--	--	--	--	0	--
Tco_14.4_gene_00131	Tco_14.4_contig_00001	126415	126732	318	+	TRSC58_04213	4e-56	40.38	hypothetical protein	gi|557864084|gb|ESS67360.1|	9e-51	21.69	intraflagellar transport protein IFT88 [Trypanosoma cruzi Dm28c]	0	--
Tco_14.4_gene_00132	Tco_14.4_contig_00001	127267	128085	819	+	TCSYLVIO_006378	3e-83	92.28	hypothetical protein	gi|407846483|gb|EKG02589.1|	3e-81	92.28	hypothetical protein TCSYLVIO_006378 [Trypanosoma cruzi]	0	--
Tco_14.4_gene_00133	Tco_14.4_contig_00001	128524	128895	372	-	--	--	--	--	--	--	--	--	0	--
Tco_14.4_gene_00134	Tco_14.4_contig_00001	128901	129212	312	-	--	--	--	--	--	--	--	--	0	--
Tco_14.4_gene_00135	Tco_14.4_contig_00001	129220	129540	321	+	TRSC58_03931	2e-34	29.51	hypothetical protein	gi|407846487|gb|EKG02592.1|	1e-31	33.23	mucin-like glycoprotein, putative [Trypanosoma cruzi]	0	--
Tco_14.4_gene_00136	Tco_14.4_contig_00002	3	356	354	-	TcCLB.509769.10	2e-44	58.59	hypothetical protein, conserved	gi|71652678|ref|XP_814990.1|	3e-42	58.59	hypothetical protein [Trypanosoma cruzi strain CL Brener]	0	--
Tco_14.4_gene_00137	Tco_14.4_contig_00002	1486	6012	4527	-	Tc_MARK_9457	0	100	hypothetical protein, conserved	gi|528217049|gb|EPY20257.1|	0	99.92	metal ion binding protein [Strigomonas culicis]	0	--
Tco_14.4_gene_00138	Tco_14.4_contig_00002	6473	7441	969	-	Tc_MARK_9456	2e-116	99.02	hypothetical protein, conserved	gi|686640999|ref|XP_009312945.1|	2e-76	95.71	zinc finger protein [Trypanosoma grayi]	0	--
Tco_14.4_gene_00139	Tco_14.4_contig_00002	7892	8908	1017	-	TRSC58_02122	6e-134	99.66	hypothetical protein	gi|686641001|ref|XP_009312946.1|	9e-97	97.34	zinc finger protein [Trypanosoma grayi]	0	--
Tco_14.4_gene_00140	Tco_14.4_contig_00002	9643	10389	747	-	TCSYLVIO_000199	1e-36	100	hypothetical protein	gi|407867734|gb|EKG08645.1|	1e-34	100	hypothetical protein TCSYLVIO_000199 [Trypanosoma cruzi]	0	--
Tco_14.4_gene_00141	Tco_14.4_contig_00002	11741	12463	723	-	TcCLB.509769.60	9e-121	85.11	succinate dehydrogenase iron-sulfur subunit (SDH2N)	gi|686629447|ref|XP_009307309.1|	3e-110	98.35	electron transfer protein [Trypanosoma grayi]	0	--
Tco_14.4_gene_00142	Tco_14.4_contig_00002	12853	13476	624	-	TRSC58_00956	4e-99	93.67	Ran-binding protein	gi|554946178|gb|ESL11297.1|	3e-97	93.67	Ran-binding protein [Trypanosoma rangeli SC58]	0	--
Tco_14.4_gene_00143	Tco_14.4_contig_00002	13756	14154	399	-	TRSC58_06559	2e-48	98.5	hypothetical protein	gi|554931123|gb|ESL05779.1|	3e-46	98.5	hypothetical protein TRSC58_06559 [Trypanosoma rangeli SC58]	0	--
Tco_14.4_gene_00144	Tco_14.4_contig_00002	14519	17494	2976	-	TcCLB.509769.70	0	99.7	DNA polymerase theta (helicase domain only), putative	gi|407394203|gb|EKF26841.1|	0	98	RNA helicase, putative [Trypanosoma cruzi marinkellei]	0	--
Tco_14.4_gene_00145	Tco_14.4_contig_00002	18486	19694	1209	-	TRSC58_01902	8e-146	99.74	hypothetical protein	gi|554943149|gb|ESL10367.1|	8e-144	99.74	hypothetical protein TRSC58_01902 [Trypanosoma rangeli SC58]	0	--
Tco_14.4_gene_00146	Tco_14.4_contig_00002	20124	21086	963	-	Tgr.46.1050	1e-120	94.01	mitochondrial carrier protein	gi|686629457|ref|XP_009307314.1|	1e-118	94.01	mitochondrial carrier protein [Trypanosoma grayi]	0	--
Tco_14.4_gene_00147	Tco_14.4_contig_00002	21362	22600	1239	-	TRSC58_03010	0	100	hypothetical protein	gi|407394200|gb|EKF26838.1|	0	99.52	hypothetical protein MOQ_009448 [Trypanosoma cruzi marinkellei]	0	--
Tco_14.4_gene_00148	Tco_14.4_contig_00002	23161	25158	1998	-	Tc_MARK_9447	0	100	histone acetyltransferase-like protein, putative	gi|146087474|ref|XP_001465835.1|	0	92.52	acetyltransferase-like protein [Leishmania infantum JPCM5]	2	2.3.1.-,2.3.1.48
Tco_14.4_gene_00149	Tco_14.4_contig_00002	25548	27611	2064	-	TcCLB.509769.120	0	94.34	hypothetical protein, conserved	gi|146087470|ref|XP_001465834.1|	0	80.19	conserved hypothetical protein [Leishmania infantum JPCM5]	0	--
Tco_14.4_gene_00150	Tco_14.4_contig_00002	27783	33218	5436	-	TcCLB.509769.130	0	96.34	DNA polymerase zeta catalytic subunit, putative	gi|157869856|ref|XP_001683479.1|	0	19.09	putative DNA polymerase zeta catalytic subunit [Leishmania major strain Friedlin]	1	2.7.7.7
Tco_14.4_gene_00151	Tco_14.4_contig_00002	33542	34609	1068	-	TRSC58_00546	2e-163	99.44	hypothetical protein	gi|686629467|ref|XP_009307319.1|	2e-131	98.83	PhnP protein [Trypanosoma grayi]	0	--
Tco_14.4_gene_00152	Tco_14.4_contig_00002	34918	35532	615	-	Tgr.46.1110	4e-22	67.82	hypothetical conserved protein	gi|686629469|ref|XP_009307320.1|	3e-20	67.82	hypothetical protein DQ04_00461110 [Trypanosoma grayi]	0	--
Tco_14.4_gene_00153	Tco_14.4_contig_00002	35774	36337	564	-	TcCLB.509769.140	3e-89	88.21	hypothetical protein, conserved	gi|71652702|ref|XP_815002.1|	2e-87	88.21	hypothetical protein [Trypanosoma cruzi strain CL Brener]	0	--
Tco_14.4_gene_00154	Tco_14.4_contig_00002	37267	51288	14022	-	Tc_MARK_9442	0	100	dynein heavy chain, putative	gi|11094038|gb|AAG29545.1|AF313479_1	0	96.86	AF313479_1 1-beta dynein [Drosophila melanogaster]	1	3.6.1.3
Tco_14.4_gene_00155	Tco_14.4_contig_00002	54156	54992	837	-	TRSC58_00951	8e-146	100	lathosterol oxidase	gi|554946193|gb|ESL11301.1|	7e-144	100	lathosterol oxidase [Trypanosoma rangeli SC58]	1	1.14.21.6
Tco_14.4_gene_00156	Tco_14.4_contig_00002	56222	56824	603	-	--	--	--	--	--	--	--	--	0	--
Tco_14.4_gene_00157	Tco_14.4_contig_00002	57263	59038	1776	-	TRSC58_03004	0	100	hypothetical protein	gi|407394234|gb|EKF26856.1|	0	100	hypothetical protein MOQ_009437 [Trypanosoma cruzi marinkellei]	0	--
Tco_14.4_gene_00158	Tco_14.4_contig_00002	59664	61904	2241	-	TRSC58_01032	0	100	hypothetical protein	gi|686643189|ref|XP_009314040.1|	0	100	putative exonuclease [Trypanosoma grayi]	1	3.1.-.-
Tco_14.4_gene_00159	Tco_14.4_contig_00002	62662	63165	504	-	TcCLB.507851.40	7e-35	80.49	hypothetical protein, conserved	gi|71413353|ref|XP_808819.1|	5e-33	80.49	hypothetical protein [Trypanosoma cruzi strain CL Brener]	0	--
Tco_14.4_gene_00160	Tco_14.4_contig_00002	64603	68739	4137	-	TRSC58_01127	0	99.77	hypothetical protein	gi|146087440|ref|XP_001465823.1|	0	63.15	conserved hypothetical protein [Leishmania infantum JPCM5]	0	--
Tco_14.4_gene_00161	Tco_14.4_contig_00002	69162	70127	966	-	TcCLB.510517.60	3e-75	81.22	hypothetical protein, conserved	gi|71423270|ref|XP_812401.1|	3e-73	81.22	hypothetical protein [Trypanosoma cruzi strain CL Brener]	0	--
Tco_14.4_gene_00162	Tco_14.4_contig_00002	70710	74108	3399	-	Tc_MARK_9432	0	100	hypothetical protein, conserved	gi|407394240|gb|EKF26859.1|	0	100	hypothetical protein MOQ_009432 [Trypanosoma cruzi marinkellei]	0	--
Tco_14.4_gene_00163	Tco_14.4_contig_00002	75173	77122	1950	-	TcCLB.510517.40	0	99.39	hypothetical protein	gi|407867763|gb|EKG08665.1|	0	99.39	hypothetical protein TCSYLVIO_000179 [Trypanosoma cruzi]	0	--
Tco_14.4_gene_00164	Tco_14.4_contig_00002	78087	80312	2226	-	TRSC58_01576	0	100	hypothetical protein	gi|146087436|ref|XP_001465821.1|	0	100	conserved hypothetical protein [Leishmania infantum JPCM5]	0	--
Tco_14.4_gene_00165	Tco_14.4_contig_00002	81265	81768	504	-	TRSC58_02487	7e-55	96.51	hypothetical protein	gi|554941297|gb|ESL09788.1|	5e-53	96.51	hypothetical protein TRSC58_02487 [Trypanosoma rangeli SC58]	0	--
Tco_14.4_gene_00166	Tco_14.4_contig_00002	82906	84579	1674	-	TRSC58_01870	0	98.03	chaperonin/T-complex protein 1 gamma subunit	gi|146087432|ref|XP_001465819.1|	0	98.55	putative T-complex protein 1, gamma subunit [Leishmania infantum JPCM5]	0	--
Tco_14.4_gene_00167	Tco_14.4_contig_00002	85818	88034	2217	-	TcCLB.506961.25	2e-160	68.1	trans-sialidase, Group I, putative	gi|71662790|ref|XP_818396.1|	2e-158	68.1	trans-sialidase [Trypanosoma cruzi strain CL Brener]	1	3.2.1.18
Tco_14.4_gene_00168	Tco_14.4_contig_00002	88960	90738	1779	-	TRSC58_04153	0	100	ribonuclease	gi|407394491|gb|EKF26952.1|	0	100	ribonuclease, putative [Trypanosoma cruzi marinkellei]	1	3.1.13.4
Tco_14.4_gene_00169	Tco_14.4_contig_00002	91112	92647	1536	-	TRSC58_01034	0	93.03	hypothetical protein	gi|686634551|ref|XP_009309721.1|	3e-117	97.88	Protein X92, partial [Trypanosoma grayi]	0	--
Tco_14.4_gene_00170	Tco_14.4_contig_00002	93003	95441	2439	-	TRSC58_04089	0	99.74	hypothetical protein	gi|554936341|gb|ESL08212.1|	0	99.74	hypothetical protein TRSC58_04089 [Trypanosoma rangeli SC58]	0	--
Tco_14.4_gene_00171	Tco_14.4_contig_00002	95716	96504	789	-	TRSC58_01409	2e-100	100	hypothetical protein	gi|554944734|gb|ESL10851.1|	2e-98	100	hypothetical protein TRSC58_01409 [Trypanosoma rangeli SC58]	0	--
Tco_14.4_gene_00172	Tco_14.4_contig_00002	96737	97045	309	-	Tgr.204.1060	3e-18	98.15	hypothetical protein	gi|686634545|ref|XP_009309718.1|	4e-16	98.15	hypothetical protein DQ04_02041060 [Trypanosoma grayi]	0	--
Tco_14.4_gene_00173	Tco_14.4_contig_00002	97355	98455	1101	-	Tgr.204.1050	4e-151	99.18	oxidoreductase-like protein	gi|686634543|ref|XP_009309717.1|	4e-149	99.18	oxidoreductase-like protein [Trypanosoma grayi]	0	--
Tco_14.4_gene_00174	Tco_14.4_contig_00002	98709	99965	1257	-	TcCLB.504427.150	1e-173	100	oxidoreductase-like protein, putative	gi|71665021|ref|XP_819485.1|	1e-171	100	oxidoreductase-like protein [Trypanosoma cruzi strain CL Brener]	0	--
Tco_14.4_gene_00175	Tco_14.4_contig_00002	100415	102946	2532	-	TcCLB.507221.70	0	100	hypothetical protein, conserved	gi|407394524|gb|EKF26966.1|	0	100	hypothetical protein MOQ_009325 [Trypanosoma cruzi marinkellei]	0	--
Tco_14.4_gene_00176	Tco_14.4_contig_00002	103505	106114	2610	-	TcCLB.504427.130	0	99.32	5'-3' exonuclease XRNC, putative,exoribonuclease 2, putative (XRNC)	gi|407868229|gb|EKG08789.1|	0	99.32	5'-3' exonuclease XRNC, putative [Trypanosoma cruzi]	1	3.1.13.-
Tco_14.4_gene_00177	Tco_14.4_contig_00002	106549	107787	1239	-	TRSC58_03854	3e-124	98.75	hypothetical protein	gi|554936922|gb|ESL08443.1|	3e-122	98.75	hypothetical protein TRSC58_03854 [Trypanosoma rangeli SC58]	0	--
Tco_14.4_gene_00178	Tco_14.4_contig_00003	2	1222	1221	-	TcCLB.504019.3	3e-58	24.75	hypothetical protein (fragment)	gi|686621262|ref|XP_009306181.1|	2e-35	60.15	rhoptry protein [Trypanosoma grayi]	0	--
Tco_14.4_gene_00179	Tco_14.4_contig_00003	1679	2530	852	-	TCSYLVIO_005355	3e-53	90.45	hypothetical protein	gi|407848125|gb|EKG03596.1|	3e-51	90.45	hypothetical protein TCSYLVIO_005355 [Trypanosoma cruzi]	0	--
Tco_14.4_gene_00180	Tco_14.4_contig_00003	2813	6256	3444	-	TCSYLVIO_005354	0	99.56	hypothetical protein	gi|146077507|ref|XP_001463288.1|	0	96.43	conserved hypothetical protein [Leishmania infantum JPCM5]	0	--
Tco_14.4_gene_00181	Tco_14.4_contig_00003	6993	7547	555	-	TRSC58_02720	2e-91	100	hypothetical protein	gi|554940555|gb|ESL09557.1|	1e-89	100	hypothetical protein TRSC58_02720 [Trypanosoma rangeli SC58]	0	--
Tco_14.4_gene_00182	Tco_14.4_contig_00003	8185	9270	1086	-	TRSC58_03480	0	100	hypothetical protein	gi|686621272|ref|XP_009306186.1|	2e-154	99.17	COMPASS component SWD2 [Trypanosoma grayi]	0	--
Tco_14.4_gene_00183	Tco_14.4_contig_00003	9724	11340	1617	-	TRSC58_05716	0	97.4	hypothetical protein	gi|686621274|ref|XP_009306187.1|	0	97.44	protein SHQ1 [Trypanosoma grayi]	0	--
Tco_14.4_gene_00184	Tco_14.4_contig_00003	11906	12550	645	-	TRSC58_07136	7e-84	84.46	hypothetical protein	gi|554929920|gb|ESL05230.1|	6e-82	84.46	hypothetical protein TRSC58_07136 [Trypanosoma rangeli SC58]	0	--
Tco_14.4_gene_00185	Tco_14.4_contig_00003	14570	15241	672	-	TcCLB.511029.20	2e-62	96.14	kinetoplast-associated protein 3 (KAP3)	gi|71400679|ref|XP_803126.1|	1e-60	96.14	kinetoplast DNA-associated protein [Trypanosoma cruzi strain CL Brener]	0	--
Tco_14.4_gene_00186	Tco_14.4_contig_00003	15609	17171	1563	-	TRSC58_00660	0	97.88	enolase	gi|407411281|gb|EKF33420.1|	0	97.88	enolase, putative [Trypanosoma cruzi marinkellei]	1	4.2.1.11
Tco_14.4_gene_00187	Tco_14.4_contig_00003	17478	18308	831	-	TRSC58_00834	2e-132	100	hypothetical protein	gi|528256126|gb|EPY36603.1|	7e-69	90.98	tRNA wybutosine-synthesizing protein 3 [Angomonas deanei]	0	--
Tco_14.4_gene_00188	Tco_14.4_contig_00003	18446	19162	717	-	TRSC58_03915	1e-68	74.21	hypothetical protein	gi|554936736|gb|ESL08382.1|	1e-66	74.21	hypothetical protein TRSC58_03915 [Trypanosoma rangeli SC58]	0	--
Tco_14.4_gene_00189	Tco_14.4_contig_00003	19432	20037	606	-	TRSC58_01346	2e-81	99.51	hypothetical protein	gi|554944936|gb|ESL10913.1|	2e-79	99.51	hypothetical protein TRSC58_01346 [Trypanosoma rangeli SC58]	0	--
Tco_14.4_gene_00190	Tco_14.4_contig_00003	20359	20751	393	-	TCDM_14014	7e-52	90.08	hypothetical protein	gi|557865341|gb|ESS68576.1|	1e-49	90.08	hypothetical protein TCDM_14014 [Trypanosoma cruzi Dm28c]	0	--
Tco_14.4_gene_00191	Tco_14.4_contig_00003	21036	23255	2220	-	TRSC58_05593	0	100	hypothetical protein	gi|407411284|gb|EKF33423.1|	0	100	hypothetical protein MOQ_002714 [Trypanosoma cruzi marinkellei]	0	--
Tco_14.4_gene_00192	Tco_14.4_contig_00003	24732	26048	1317	-	TcCLB.511529.150	8e-59	43.37	hypothetical protein, conserved	gi|71654218|ref|XP_815733.1|	8e-57	43.37	hypothetical protein [Trypanosoma cruzi strain CL Brener]	0	--
Tco_14.4_gene_00193	Tco_14.4_contig_00003	26056	27636	1581	-	TcCLB.511529.150	3e-78	61.04	hypothetical protein, conserved	gi|71654218|ref|XP_815733.1|	3e-76	61.04	hypothetical protein [Trypanosoma cruzi strain CL Brener]	0	--
Tco_14.4_gene_00194	Tco_14.4_contig_00003	27926	29014	1089	-	TcCLB.511529.160	3e-143	100	enoyl-CoA hydratase/isomerase family protein, putative	gi|71654220|ref|XP_815734.1|	3e-141	100	enoyl-CoA hydratase/isomerase family protein [Trypanosoma cruzi strain CL Brener]	2	4.2.1.17,3.1.2.4
Tco_14.4_gene_00195	Tco_14.4_contig_00003	29348	30520	1173	-	TcCLB.511529.170	3e-155	88.71	enoyl-CoA hydratase/isomerase family protein, putative	gi|71654222|ref|XP_815735.1|	3e-153	88.71	enoyl-CoA hydratase/isomerase family protein [Trypanosoma cruzi strain CL Brener]	0	--
Tco_14.4_gene_00196	Tco_14.4_contig_00003	30925	32109	1185	-	TRSC58_00195	0	100	hypothetical protein	gi|686621300|ref|XP_009306200.1|	1e-133	100	transducin family protein / WD-40 repeat family protein [Trypanosoma grayi]	0	--
Tco_14.4_gene_00197	Tco_14.4_contig_00003	32438	33466	1029	-	TRSC58_05779	1e-129	88.86	hypothetical protein	gi|554932775|gb|ESL06545.1|	1e-127	88.86	hypothetical protein TRSC58_05779 [Trypanosoma rangeli SC58]	0	--
Tco_14.4_gene_00198	Tco_14.4_contig_00003	33474	34763	1290	-	TRSC58_03611	3e-97	94.98	hypothetical protein	gi|554937705|gb|ESL08683.1|	3e-95	94.98	hypothetical protein TRSC58_03611 [Trypanosoma rangeli SC58]	0	--
Tco_14.4_gene_00199	Tco_14.4_contig_00003	35462	35902	441	-	TRSC58_05523	9e-81	100	hypothetical protein	gi|554933320|gb|ESL06797.1|	9e-79	100	hypothetical protein TRSC58_05523 [Trypanosoma rangeli SC58]	0	--
Tco_14.4_gene_00200	Tco_14.4_contig_00003	36161	36703	543	-	TRSC58_04651	2e-55	99.46	hypothetical protein	gi|554935152|gb|ESL07656.1|	1e-53	99.46	hypothetical protein TRSC58_04651 [Trypanosoma rangeli SC58]	0	--
Tco_14.4_gene_00201	Tco_14.4_contig_00003	37325	37684	360	-	TRSC58_02532	7e-48	96.64	hypothetical protein	gi|554941154|gb|ESL09744.1|	9e-46	96.64	hypothetical protein TRSC58_02532 [Trypanosoma rangeli SC58]	0	--
Tco_14.4_gene_00202	Tco_14.4_contig_00003	38067	41135	3069	-	TcCLB.511529.240	0	99.71	hypothetical protein, conserved	gi|407411270|gb|EKF33413.1|	0	94.48	hypothetical protein MOQ_002720 [Trypanosoma cruzi marinkellei]	0	--
Tco_14.4_gene_00203	Tco_14.4_contig_00003	41696	43345	1650	-	TRSC58_05085	0	98.94	hypothetical protein	gi|685965727|gb|KGB40277.1|	3e-13	33.17	TBC1 domain family member 14 [Schistosoma haematobium]	0	--
Tco_14.4_gene_00204	Tco_14.4_contig_00003	46245	47561	1317	-	TRSC58_05561	5e-153	100	hypothetical protein	gi|554933242|gb|ESL06761.1|	4e-151	100	hypothetical protein TRSC58_05561 [Trypanosoma rangeli SC58]	0	--
Tco_14.4_gene_00205	Tco_14.4_contig_00003	48875	50116	1242	-	TRSC58_04901	4e-161	100	CMP-sialic acid transporter	gi|554934624|gb|ESL07409.1|	3e-159	100	CMP-sialic acid transporter [Trypanosoma rangeli SC58]	0	--
Tco_14.4_gene_00206	Tco_14.4_contig_00003	50664	52412	1749	-	TRSC58_03982	0	100	ATP-dependent DEAD/H RNA helicase	gi|407411252|gb|EKF33399.1|	0	100	ATP-dependent DEAD/H RNA helicase, putative [Trypanosoma cruzi marinkellei]	0	--
Tco_14.4_gene_00207	Tco_14.4_contig_00003	53364	55088	1725	-	TRSC58_01710	0	100	hypothetical protein	gi|686633737|ref|XP_009309314.1|	2e-154	98.27	mediator of RNA polymerase II transcription subunit 24 [Trypanosoma grayi]	0	--
Tco_14.4_gene_00208	Tco_14.4_contig_00003	55447	56766	1320	-	TRSC58_01487	0	100	RNA-binding protein	gi|554944488|gb|ESL10774.1|	0	100	RNA-binding protein [Trypanosoma rangeli SC58]	0	--
Tco_14.4_gene_00209	Tco_14.4_contig_00003	57096	57935	840	-	TRSC58_00010	4e-129	100	exosome-associated protein 2	gi|554949036|gb|ESL12226.1|	3e-127	100	exosome-associated protein 2 [Trypanosoma rangeli SC58]	0	--
Tco_14.4_gene_00210	Tco_14.4_contig_00003	58717	60555	1839	-	TRSC58_06615	0	100	hypothetical protein	gi|554931007|gb|ESL05724.1|	0	100	hypothetical protein TRSC58_06615 [Trypanosoma rangeli SC58]	0	--
Tco_14.4_gene_00211	Tco_14.4_contig_00003	61857	63713	1857	-	TRSC58_00479	0	100	hypothetical protein	gi|407411257|gb|EKF33404.1|	0	98.86	hypothetical protein MOQ_002731 [Trypanosoma cruzi marinkellei]	0	--
Tco_14.4_gene_00212	Tco_14.4_contig_00003	64218	66326	2109	-	TcCLB.506725.70	0	99.43	hypothetical protein, conserved	gi|407411258|gb|EKF33405.1|	0	99.43	hypothetical protein MOQ_002732 [Trypanosoma cruzi marinkellei]	0	--
Tco_14.4_gene_00213	Tco_14.4_contig_00003	66696	67676	981	-	TRSC58_04950	8e-127	100	hypothetical protein	gi|554934521|gb|ESL07360.1|	7e-125	100	hypothetical protein TRSC58_04950 [Trypanosoma rangeli SC58]	0	--
Tco_14.4_gene_00214	Tco_14.4_contig_00003	68044	70230	2187	-	TCSYLVIO_005327	0	100	hypothetical protein	gi|407411260|gb|EKF33407.1|	0	100	hypothetical protein MOQ_002734 [Trypanosoma cruzi marinkellei]	0	--
Tco_14.4_gene_00215	Tco_14.4_contig_00003	70748	72628	1881	-	TRSC58_02047	0	100	hypothetical protein	gi|407411261|gb|EKF33408.1|	0	86.8	hypothetical protein MOQ_002735 [Trypanosoma cruzi marinkellei]	0	--
Tco_14.4_gene_00216	Tco_14.4_contig_00003	72987	79319	6333	-	TcCLB.507089.154	0	99.29	hypothetical protein, conserved	gi|407411262|gb|EKF33409.1|	0	99.76	hypothetical protein MOQ_002736 [Trypanosoma cruzi marinkellei]	0	--
Tco_14.4_gene_00217	Tco_14.4_contig_00003	79944	81695	1752	-	TRSC58_03134	0	95.11	hypothetical protein	gi|407411248|gb|EKF33396.1|	0	99.15	hypothetical protein MOQ_002737 [Trypanosoma cruzi marinkellei]	0	--
Tco_14.4_gene_00218	Tco_14.4_contig_00003	82297	83997	1701	-	TCDM_02698	0	97	hypothetical protein	gi|407411249|gb|EKF33397.1|	0	97.53	hypothetical protein MOQ_002738 [Trypanosoma cruzi marinkellei]	0	--
Tco_14.4_gene_00219	Tco_14.4_contig_00003	84558	86504	1947	-	Tc_MARK_2739	0	100	hypothetical protein, conserved	gi|686637401|ref|XP_009311146.1|	0	100	tRNA pseudouridine13 synthase [Trypanosoma grayi]	1	5.4.99.12
Tco_14.4_gene_00220	Tco_14.4_contig_00003	86815	89550	2736	-	TcCLB.507089.200	0	99.78	chloride channel protein, putative	gi|154343543|ref|XP_001567717.1|	0	98.42	putative chloride channel protein [Leishmania braziliensis MHOM/BR/75/M2904]	0	--
Tco_14.4_gene_00221	Tco_14.4_contig_00003	89961	91454	1494	-	TRSC58_02108	0	100	hypothetical protein	gi|731705831|ref|XP_010702038.1|	1e-50	50.06	lipase, putative [Leishmania panamensis]	0	--
Tco_14.4_gene_00222	Tco_14.4_contig_00003	92141	94597	2457	-	TRSC58_06057	0	100	hypothetical protein	gi|407411245|gb|EKF33394.1|	0	100	hypothetical protein MOQ_002742 [Trypanosoma cruzi marinkellei]	1	2.4.2.30
Tco_14.4_gene_00223	Tco_14.4_contig_00003	95295	98183	2889	-	TRSC58_02939	0	100	hypothetical protein	gi|407411246|gb|EKF33395.1|	0	100	hypothetical protein MOQ_002743 [Trypanosoma cruzi marinkellei]	0	--
Tco_14.4_gene_00224	Tco_14.4_contig_00003	98682	99038	357	-	TRSC58_00177	2e-57	100	hypothetical protein	gi|554948534|gb|ESL12061.1|	3e-55	100	hypothetical protein TRSC58_00177 [Trypanosoma rangeli SC58]	0	--
Tco_14.4_gene_00225	Tco_14.4_contig_00004	1939	4728	2790	-	Tgr.489.1000	0	92.66	putative argonaute-like protein	gi|38073253|gb|AAR10810.1|	0	93.27	argonaute-like protein 1 [Trypanosoma brucei]	0	--
Tco_14.4_gene_00226	Tco_14.4_contig_00004	10838	11716	879	-	Tgr.10.1140	5e-114	99.32	putative sugar phosphatase	gi|686621736|ref|XP_009306418.1|	4e-112	99.32	putative sugar phosphatase [Trypanosoma grayi]	0	--
Tco_14.4_gene_00227	Tco_14.4_contig_00004	12107	13978	1872	-	TcCLB.505965.20	0	99.68	hypothetical protein, conserved	gi|554938942|gb|ESL09063.1|	2e-11	14.63	calpain-like cysteine peptidase [Trypanosoma rangeli SC58]	0	--
Tco_14.4_gene_00228	Tco_14.4_contig_00004	14291	15763	1473	-	TRSC58_01300	0	100	prenyltransferase	gi|154340433|ref|XP_001566173.1|	0	100	putative prenyltransferase [Leishmania braziliensis MHOM/BR/75/M2904]	1	2.5.1.-
Tco_14.4_gene_00229	Tco_14.4_contig_00004	16196	17392	1197	-	TRSC58_03822	0	91.08	phosphonopyruvate decarboxylase	gi|407420086|gb|EKF38456.1|	0	100	phosphonopyruvate decarboxylase, putative [Trypanosoma cruzi marinkellei]	1	4.1.1.82
Tco_14.4_gene_00230	Tco_14.4_contig_00004	18017	19057	1041	-	TRSC58_02661	5e-165	100	hypothetical protein	gi|554940748|gb|ESL09616.1|	5e-163	100	hypothetical protein TRSC58_02661 [Trypanosoma rangeli SC58]	0	--
Tco_14.4_gene_00231	Tco_14.4_contig_00004	19892	22753	2862	-	TRSC58_05680	0	95.45	helicase-like protein	gi|146092080|ref|XP_001470201.1|	0	83.7	helicase-like protein [Leishmania infantum JPCM5]	1	3.6.1
Tco_14.4_gene_00232	Tco_14.4_contig_00004	23165	23827	663	-	TRSC58_02050	8e-109	100	hypothetical protein	gi|554942671|gb|ESL10220.1|	6e-107	100	hypothetical protein TRSC58_02050 [Trypanosoma rangeli SC58]	0	--
Tco_14.4_gene_00233	Tco_14.4_contig_00004	24236	26863	2628	-	TCDM_07113	0	95.88	tRNA pseudouridine synthase	gi|407420090|gb|EKF38460.1|	0	91.51	tRNA pseudouridine synthase, putative [Trypanosoma cruzi marinkellei]	2	4.2.1.70,5.4.99.12
Tco_14.4_gene_00234	Tco_14.4_contig_00004	27110	28996	1887	-	TRSC58_00029	0	100	hypothetical protein	gi|686621720|ref|XP_009306410.1|	0	98.39	DUF3342 domain containing protein [Trypanosoma grayi]	0	--
Tco_14.4_gene_00235	Tco_14.4_contig_00004	29326	29625	300	-	Tgr.10.1050	2e-24	84.31	hypothetical protein	gi|686621718|ref|XP_009306409.1|	3e-22	84.31	hypothetical protein DQ04_00101050 [Trypanosoma grayi]	0	--
Tco_14.4_gene_00236	Tco_14.4_contig_00004	30965	33286	2322	-	TRSC58_04147	0	99.35	hypothetical protein	gi|407853217|gb|EKG06297.1|	0	99.49	serine/threonine protein kinase, putative [Trypanosoma cruzi]	2	2.7,2.7.11
Tco_14.4_gene_00237	Tco_14.4_contig_00004	33777	35801	2025	-	TRSC58_04889	0	100	hypothetical protein	gi|407420083|gb|EKF38454.1|	0	100	hypothetical protein MOQ_001340 [Trypanosoma cruzi marinkellei]	0	--
Tco_14.4_gene_00238	Tco_14.4_contig_00004	36431	39049	2619	-	TRSC58_02055	0	100	protein kinase	gi|14517660|gb|AAK64304.1|AF250316_1	0	100	AF250316_1 zinc finger protein kinase [Trypanosoma brucei brucei]	1	2.7.11
Tco_14.4_gene_00239	Tco_14.4_contig_00004	39578	40930	1353	-	TRSC58_01697	0	100	hypothetical protein	gi|554943809|gb|ESL10569.1|	0	100	hypothetical protein TRSC58_01697 [Trypanosoma rangeli SC58]	0	--
Tco_14.4_gene_00240	Tco_14.4_contig_00004	41581	43089	1509	-	TRSC58_00288	0	99.54	hypothetical protein	gi|554948192|gb|ESL11953.1|	2e-180	99.54	hypothetical protein TRSC58_00288 [Trypanosoma rangeli SC58]	0	--
Tco_14.4_gene_00241	Tco_14.4_contig_00004	43682	49339	5658	-	TRSC58_07048	0	98.24	hypothetical protein	gi|407420075|gb|EKF38449.1|	0	99.73	hypothetical protein MOQ_001344 [Trypanosoma cruzi marinkellei]	0	--
Tco_14.4_gene_00242	Tco_14.4_contig_00004	49743	50741	999	-	TRSC58_05387	1e-154	100	hypothetical protein	gi|554933605|gb|ESL06931.1|	1e-152	100	hypothetical protein TRSC58_05387 [Trypanosoma rangeli SC58]	0	--
Tco_14.4_gene_00243	Tco_14.4_contig_00004	51470	54355	2886	-	TRSC58_00350	0	100	proteasome regulatory non-ATPase subunit 2	gi|146092122|ref|XP_001470212.1|	0	100	putative proteasome regulatory non-ATP-ase subunit 2 [Leishmania infantum JPCM5]	0	--
Tco_14.4_gene_00244	Tco_14.4_contig_00004	54964	56553	1590	-	TRSC58_00547	0	100	hypothetical protein	gi|731701218|ref|XP_010700525.1|	1e-175	99.66	RNA methyltransferase, putative [Leishmania panamensis]	0	--
Tco_14.4_gene_00245	Tco_14.4_contig_00004	56764	58311	1548	-	TRSC58_02153	0	100	hypothetical protein	gi|407420070|gb|EKF38446.1|	0	100	hypothetical protein MOQ_001348 [Trypanosoma cruzi marinkellei]	0	--
Tco_14.4_gene_00246	Tco_14.4_contig_00004	58611	62573	3963	-	TRSC58_01894	0	100	protein kinase	gi|407420066|gb|EKF38443.1|	0	100	protein kinase, putative [Trypanosoma cruzi marinkellei]	2	2.7,2.7.11.1
Tco_14.4_gene_00247	Tco_14.4_contig_00004	63347	64315	969	-	TRSC58_06808	3e-114	97.81	hypothetical protein	gi|686635045|ref|XP_009309968.1|	1e-78	97.7	ADP-ribosylation factor GTPase activating protein [Trypanosoma grayi]	0	--
Tco_14.4_gene_00248	Tco_14.4_contig_00004	65293	67854	2562	-	TRSC58_07169	0	96.12	DNA topoisomerase III	gi|126324756|ref|XP_001363870.1|	0	93.97	PREDICTED: DNA topoisomerase 3-beta-1 isoform X1 [Monodelphis domestica]	2	5.99.1.-,5.99.1.2
Tco_14.4_gene_00249	Tco_14.4_contig_00004	68412	69728	1317	-	TRSC58_05229	0	97.49	ATPase protein	gi|407853209|gb|EKG06291.1|	0	100	ATPase protein, putative [Trypanosoma cruzi]	0	--
Tco_14.4_gene_00250	Tco_14.4_contig_00004	70402	75612	5211	-	TRSC58_06336	0	100	hypothetical protein	gi|407420059|gb|EKF38437.1|	0	100	hypothetical protein MOQ_001353 [Trypanosoma cruzi marinkellei]	0	--
Tco_14.4_gene_00251	Tco_14.4_contig_00004	76695	77264	570	-	TCDM_07089	2e-65	48.93	hypothetical protein	gi|731701240|ref|XP_010700532.1|	3e-27	81.38	mitochondrial RNA binding complex 1 subunit, putative [Leishmania panamensis]	0	--
Tco_14.4_gene_00252	Tco_14.4_contig_00004	78212	79609	1398	-	TRSC58_03281	0	100	replication factor A, 51kDa subunit	gi|146092153|ref|XP_001470220.1|	0	100	putative replication factor A, 51kDa subunit [Leishmania infantum JPCM5]	0	--
Tco_14.4_gene_00253	Tco_14.4_contig_00004	80703	82718	2016	-	TRSC58_04812	0	100	hypothetical protein	gi|407420061|gb|EKF38439.1|	0	100	C-terminal motor kinesin, putative [Trypanosoma cruzi marinkellei]	0	--
Tco_14.4_gene_00254	Tco_14.4_contig_00004	83220	84080	861	-	TRSC58_02184	1e-152	100	hypothetical protein	gi|554942248|gb|ESL10087.1|	8e-151	100	hypothetical protein TRSC58_02184 [Trypanosoma rangeli SC58]	0	--
Tco_14.4_gene_00255	Tco_14.4_contig_00004	84538	85776	1239	-	TRSC58_05749	0	100	hypothetical protein	gi|554932838|gb|ESL06575.1|	0	100	hypothetical protein TRSC58_05749 [Trypanosoma rangeli SC58]	0	--
Tco_14.4_gene_00256	Tco_14.4_contig_00004	86281	87537	1257	-	Tc_MARK_1358	1e-111	92.54	hypothetical protein	gi|407420064|gb|EKF38442.1|	1e-109	92.54	hypothetical protein MOQ_001358 [Trypanosoma cruzi marinkellei]	0	--
Tco_14.4_gene_00257	Tco_14.4_contig_00004	88181	91540	3360	-	TCSYLVIO_002627	0	91.22	hypothetical protein	gi|554936584|gb|ESL08325.1|	0	81.44	ribosome biogenesis protein BMS1 [Trypanosoma rangeli SC58]	0	--
Tco_14.4_gene_00258	Tco_14.4_contig_00004	92184	93485	1302	-	TRSC58_06222	0	100	hypothetical protein	gi|686621754|ref|XP_009306427.1|	5e-137	95.58	S-acyltransferase [Trypanosoma grayi]	0	--
Tco_14.4_gene_00259	Tco_14.4_contig_00004	93848	94909	1062	-	TRSC58_06290	5e-112	100	hypothetical protein	gi|554931686|gb|ESL06042.1|	5e-110	100	hypothetical protein TRSC58_06290 [Trypanosoma rangeli SC58]	0	--
Tco_14.4_gene_00260	Tco_14.4_contig_00005	1	309	309	+	TCSYLVIO_001015	3e-53	16.8	paraflagellar rod protein 3, putative	gi|407863042|gb|EKG07850.1|	4e-51	16.8	paraflagellar rod protein 3, putative, partial [Trypanosoma cruzi]	0	--
Tco_14.4_gene_00261	Tco_14.4_contig_00005	1015	2163	1149	+	TRSC58_01197	1e-144	99.74	hypothetical protein	gi|554945417|gb|ESL11062.1|	1e-142	99.74	hypothetical protein TRSC58_01197 [Trypanosoma rangeli SC58]	0	--
Tco_14.4_gene_00262	Tco_14.4_contig_00005	4940	6220	1281	+	TcCLB.508839.20	0	100	hypothetical protein, conserved	gi|71415170|ref|XP_809660.1|	0	100	hypothetical protein [Trypanosoma cruzi strain CL Brener]	0	--
Tco_14.4_gene_00263	Tco_14.4_contig_00005	6796	7386	591	+	TRSC58_03780	4e-102	100	trafficking protein particle complex subunit 3	gi|554937161|gb|ESL08517.1|	3e-100	100	trafficking protein particle complex subunit 3 [Trypanosoma rangeli SC58]	0	--
Tco_14.4_gene_00264	Tco_14.4_contig_00005	7853	8644	792	+	TRSC58_01862	5e-143	99.63	hypothetical protein	gi|686647240|ref|XP_009316065.1|	2e-116	100	essential for mitotic growth 1 [Trypanosoma grayi]	2	2.1.1,2.1.1.260
Tco_14.4_gene_00265	Tco_14.4_contig_00005	9412	11961	2550	+	TRSC58_06769	0	97.65	hypothetical protein	gi|554930685|gb|ESL05577.1|	0	97.65	hypothetical protein TRSC58_06769 [Trypanosoma rangeli SC58]	0	--
Tco_14.4_gene_00266	Tco_14.4_contig_00005	12967	13548	582	+	TRSC58_05202	3e-97	98.96	ADP-ribosylation factor	gi|554933993|gb|ESL07115.1|	2e-95	98.96	ADP-ribosylation factor [Trypanosoma rangeli SC58]	0	--
Tco_14.4_gene_00267	Tco_14.4_contig_00005	14872	15249	378	+	TRSC58_03598	2e-46	88	hypothetical protein	gi|554937746|gb|ESL08696.1|	2e-44	88	hypothetical protein TRSC58_03598 [Trypanosoma rangeli SC58]	0	--
Tco_14.4_gene_00268	Tco_14.4_contig_00005	16075	17895	1821	+	TRSC58_03947	0	100	hypothetical protein	gi|686643907|ref|XP_009314399.1|	0	96.8	fatty acid amide hydrolase 2 [Trypanosoma grayi]	1	6.3.5
Tco_14.4_gene_00269	Tco_14.4_contig_00005	19409	24862	5454	+	TRSC58_04242	0	100	DNA-directed RNA polymerase I largest subunit	gi|146082888|ref|XP_001464622.1|	0	36.46	putative DNA-directed rna polymerase I largest subunit [Leishmania infantum JPCM5]	1	2.7.7.6
Tco_14.4_gene_00270	Tco_14.4_contig_00005	25401	25844	444	-	--	--	--	--	--	--	--	--	0	--
Tco_14.4_gene_00271	Tco_14.4_contig_00005	25843	34401	8559	+	TcCLB.506949.20	0	100	hypothetical protein, conserved	gi|407390838|gb|EKF26090.1|	0	97.13	hypothetical protein MOQ_010235 [Trypanosoma cruzi marinkellei]	0	--
Tco_14.4_gene_00272	Tco_14.4_contig_00005	34764	38705	3942	+	TCSYLVIO_001024	0	82.13	hypothetical protein	gi|407390832|gb|EKF26086.1|	0	99.37	hypothetical protein MOQ_010238 [Trypanosoma cruzi marinkellei]	0	--
Tco_14.4_gene_00273	Tco_14.4_contig_00005	40303	40644	342	+	TRSC58_06911	9e-57	99.12	cytochrome c	gi|554930388|gb|ESL05441.1|	1e-54	99.12	cytochrome c [Trypanosoma rangeli SC58]	0	--
Tco_14.4_gene_00274	Tco_14.4_contig_00005	41618	43150	1533	+	TcCLB.511217.10	7e-145	89.02	hypothetical protein	gi|686641491|ref|XP_009313191.1|	2e-123	95.05	glycosyl transferase family 2 [Trypanosoma grayi]	0	--
Tco_14.4_gene_00275	Tco_14.4_contig_00005	44117	46066	1950	+	TRSC58_05079	0	99.85	hypothetical protein	gi|554934253|gb|ESL07237.1|	0	99.85	hypothetical protein TRSC58_05079 [Trypanosoma rangeli SC58]	0	--
Tco_14.4_gene_00276	Tco_14.4_contig_00005	47114	49117	2004	+	TRSC58_02167	0	95.58	hypothetical protein	gi|407390812|gb|EKF26080.1|	0	95.61	diacylglycerol kinase, putative [Trypanosoma cruzi marinkellei]	1	2.7.1.23
Tco_14.4_gene_00277	Tco_14.4_contig_00005	50772	54782	4011	+	TRSC58_06446	0	85.53	hypothetical protein	gi|554931361|gb|ESL05889.1|	0	85.53	hypothetical protein TRSC58_06446 [Trypanosoma rangeli SC58]	0	--
Tco_14.4_gene_00278	Tco_14.4_contig_00005	55438	57420	1983	+	TRSC58_01113	0	99.81	hypothetical protein	gi|554945694|gb|ESL11146.1|	0	99.81	hypothetical protein TRSC58_01113 [Trypanosoma rangeli SC58]	1	2.4
Tco_14.4_gene_00279	Tco_14.4_contig_00005	57801	61274	3474	+	TRSC58_02453	0	99.9	hypothetical protein	gi|407390805|gb|EKF26076.1|	0	99.85	hypothetical protein MOQ_010247 [Trypanosoma cruzi marinkellei]	0	--
Tco_14.4_gene_00280	Tco_14.4_contig_00005	61793	62173	381	+	TRSC58_04540	8e-54	100	hypothetical protein	gi|731692427|ref|XP_010697649.1|	5e-18	98.65	small nuclear ribonucleoprotein, putative [Leishmania panamensis]	0	--
Tco_14.4_gene_00281	Tco_14.4_contig_00005	62551	67929	5379	+	Tc_MARK_10248	0	100	hypothetical protein, conserved	gi|146082843|ref|XP_001464611.1|	0	90.79	conserved hypothetical protein [Leishmania infantum JPCM5]	0	--
Tco_14.4_gene_00282	Tco_14.4_contig_00005	68714	72274	3561	+	TcCLB.508957.30	0	97.07	hypothetical protein, conserved	gi|686635639|ref|XP_009310265.1|	0	96.79	cullin [Trypanosoma grayi]	0	--
Tco_14.4_gene_00283	Tco_14.4_contig_00005	73164	76265	3102	+	TCSYLVIO_007547	0	100	hypothetical protein	gi|407843532|gb|EKG01455.1|	0	100	hypothetical protein TCSYLVIO_007547 [Trypanosoma cruzi]	0	--
Tco_14.4_gene_00284	Tco_14.4_contig_00005	76868	77872	1005	+	TRSC58_00387	4e-144	99.4	cyclophilin	gi|554947890|gb|ESL11854.1|	3e-142	99.4	cyclophilin [Trypanosoma rangeli SC58]	1	5.2.1.8
Tco_14.4_gene_00285	Tco_14.4_contig_00005	78382	81555	3174	+	TRSC58_04170	0	99.91	hypothetical protein	gi|146082827|ref|XP_001464607.1|	0	74.79	conserved hypothetical protein [Leishmania infantum JPCM5]	0	--
Tco_14.4_gene_00286	Tco_14.4_contig_00005	82265	83872	1608	+	TCDM_03841	0	99.63	coatomer delta subunit	gi|407843523|gb|EKG01450.1|	0	99.63	coatomer delta subunit, putative [Trypanosoma cruzi]	0	--
Tco_14.4_gene_00287	Tco_14.4_contig_00005	85434	86387	954	+	TRSC58_06086	4e-92	100	hypothetical protein	gi|554932118|gb|ESL06242.1|	3e-90	100	hypothetical protein TRSC58_06086 [Trypanosoma rangeli SC58]	0	--
Tco_14.4_gene_00288	Tco_14.4_contig_00005	86991	88964	1974	+	TRSC58_03827	0	100	hypothetical protein	gi|686645150|ref|XP_009315020.1|	1e-68	34.02	putative NEDD4-like E3 ubiquitin-protein ligase WWP1 [Trypanosoma grayi]	0	--
Tco_14.4_gene_00289	Tco_14.4_contig_00005	89583	91295	1713	+	TRSC58_03932	2e-178	96	hypothetical protein	gi|554936682|gb|ESL08365.1|	2e-176	96	hypothetical protein TRSC58_03932 [Trypanosoma rangeli SC58]	0	--
Tco_14.4_gene_00290	Tco_14.4_contig_00006	2	706	705	+	TRSC58_00204	6e-59	41.21	protein kinase	gi|554948442|gb|ESL12034.1|	5e-57	41.21	protein kinase [Trypanosoma rangeli SC58]	1	2.7
Tco_14.4_gene_00291	Tco_14.4_contig_00006	838	2097	1260	+	TcCLB.507809.160	3e-133	100	hypothetical protein, conserved	gi|71657838|ref|XP_817428.1|	3e-131	100	hypothetical protein [Trypanosoma cruzi strain CL Brener]	0	--
Tco_14.4_gene_00292	Tco_14.4_contig_00006	3575	4231	657	+	TRSC58_01202	6e-119	100	hypothetical protein	gi|554945397|gb|ESL11057.1|	4e-117	100	hypothetical protein TRSC58_01202 [Trypanosoma rangeli SC58]	0	--
Tco_14.4_gene_00293	Tco_14.4_contig_00006	6192	8852	2661	+	TRSC58_01256	0	99.54	hypothetical protein	gi|407396064|gb|EKF27344.1|	0	72.21	hypothetical protein MOQ_008935 [Trypanosoma cruzi marinkellei]	0	--
Tco_14.4_gene_00294	Tco_14.4_contig_00006	10465	14199	3735	+	TRSC58_04613	0	100	hypothetical protein	gi|407396048|gb|EKF27340.1|	0	99.34	hypothetical protein MOQ_008938 [Trypanosoma cruzi marinkellei]	0	--
Tco_14.4_gene_00295	Tco_14.4_contig_00006	14598	17255	2658	+	TRSC58_04150	0	97.81	hypothetical protein	gi|407396049|gb|EKF27341.1|	0	99.89	hypothetical protein MOQ_008939 [Trypanosoma cruzi marinkellei]	0	--
Tco_14.4_gene_00296	Tco_14.4_contig_00006	17645	21649	4005	+	TCSYLVIO_010560	0	100	hypothetical protein	gi|146077925|ref|XP_001463381.1|	0	99.71	conserved hypothetical protein [Leishmania infantum JPCM5]	0	--
Tco_14.4_gene_00297	Tco_14.4_contig_00006	23956	28773	4818	+	TcCLB.507809.100	0	99.69	hypothetical protein, conserved	gi|407832688|gb|EKF98532.1|	0	99.88	hypothetical protein TCSYLVIO_010561 [Trypanosoma cruzi]	0	--
Tco_14.4_gene_00298	Tco_14.4_contig_00006	29482	32010	2529	+	TRSC58_03107	0	100	hypothetical protein	gi|407396039|gb|EKF27336.1|	0	100	hypothetical protein MOQ_008941 [Trypanosoma cruzi marinkellei]	0	--
Tco_14.4_gene_00299	Tco_14.4_contig_00006	32891	33889	999	+	TRSC58_02726	4e-95	12.26	hypothetical protein	gi|557863698|gb|ESS66985.1|	3e-90	43.77	unspecified product [Trypanosoma cruzi Dm28c]	0	--
Tco_14.4_gene_00300	Tco_14.4_contig_00006	33889	39408	5520	+	TRSC58_02726	0	84.9	hypothetical protein	gi|407396040|gb|EKF27337.1|	0	73.32	hypothetical protein MOQ_008942 [Trypanosoma cruzi marinkellei]	0	--
Tco_14.4_gene_00301	Tco_14.4_contig_00006	39920	40552	633	+	TRSC58_02668	4e-97	100	signal peptidase protein type I	gi|554940725|gb|ESL09609.1|	3e-95	100	signal peptidase protein type I [Trypanosoma rangeli SC58]	2	3.4,3.4.-.-
Tco_14.4_gene_00302	Tco_14.4_contig_00006	40992	41324	333	+	TRSC58_03901	1e-49	100	small ubiquitin protein	gi|554936778|gb|ESL08396.1|	1e-47	100	small ubiquitin protein [Trypanosoma rangeli SC58]	0	--
Tco_14.4_gene_00303	Tco_14.4_contig_00006	41828	42508	681	+	TRSC58_04073	9e-81	99.58	hypothetical protein	gi|554936376|gb|ESL08228.1|	7e-79	99.58	hypothetical protein TRSC58_04073 [Trypanosoma rangeli SC58]	0	--
Tco_14.4_gene_00304	Tco_14.4_contig_00006	43345	44085	741	+	TRSC58_01276	1e-87	100	hypothetical protein	gi|554945163|gb|ESL10983.1|	9e-86	100	hypothetical protein TRSC58_01276 [Trypanosoma rangeli SC58]	0	--
Tco_14.4_gene_00305	Tco_14.4_contig_00006	44649	45176	528	+	TRSC58_04768	6e-49	99.43	hypothetical protein	gi|554934902|gb|ESL07541.1|	4e-47	99.43	hypothetical protein TRSC58_04768 [Trypanosoma rangeli SC58]	0	--
Tco_14.4_gene_00306	Tco_14.4_contig_00006	45793	48000	2208	+	TRSC58_04952	0	99.73	ribose-phosphate pyrophosphokinase	gi|154332593|ref|XP_001562113.1|	0	99.88	putative ribose-phosphate pyrophosphokinase [Leishmania braziliensis MHOM/BR/75/M2904]	1	2.7.6.1
Tco_14.4_gene_00307	Tco_14.4_contig_00006	49039	53838	4800	+	TcCLB.511661.100	0	94.19	protein kinase, putative	gi|407396030|gb|EKF27331.1|	0	96.46	protein kinase, putative, partial [Trypanosoma cruzi marinkellei]	2	2.7,2.7.11
Tco_14.4_gene_00308	Tco_14.4_contig_00006	54831	59780	4950	+	TRSC58_04000	0	100	protein kinase	gi|407396028|gb|EKF27330.1|	0	99.94	protein kinase, putative [Trypanosoma cruzi marinkellei]	1	2.7.11
Tco_14.4_gene_00309	Tco_14.4_contig_00006	61275	61874	600	+	TcCLB.503955.89	2e-95	96.95	hypothetical protein, conserved	gi|71650084|ref|XP_813747.1|	2e-93	96.95	hypothetical protein [Trypanosoma cruzi strain CL Brener]	0	--
Tco_14.4_gene_00310	Tco_14.4_contig_00006	62337	64427	2091	+	TcCLB.503955.80	5e-32	97.19	hypothetical protein	gi|71650078|ref|XP_813744.1|	5e-30	97.19	hypothetical protein [Trypanosoma cruzi strain CL Brener]	0	--
Tco_14.4_gene_00311	Tco_14.4_contig_00006	65643	65951	309	+	--	--	--	--	--	--	--	--	0	--
Tco_14.4_gene_00312	Tco_14.4_contig_00006	66462	67511	1050	+	TRSC58_05217	3e-158	100	translation initiation factor	gi|554933962|gb|ESL07100.1|	2e-156	100	translation initiation factor [Trypanosoma rangeli SC58]	0	--
Tco_14.4_gene_00313	Tco_14.4_contig_00006	68169	68846	678	+	TRSC58_01388	2e-112	78.67	hypothetical protein	gi|554944800|gb|ESL10872.1|	2e-110	78.67	hypothetical protein TRSC58_01388 [Trypanosoma rangeli SC58]	0	--
Tco_14.4_gene_00314	Tco_14.4_contig_00006	69230	69634	405	+	TcCLB.503955.55	5e-35	96.12	hypothetical protein, conserved	gi|71650086|ref|XP_813748.1|	6e-33	96.12	hypothetical protein [Trypanosoma cruzi strain CL Brener]	0	--
Tco_14.4_gene_00315	Tco_14.4_contig_00006	72234	74330	2097	+	TRSC58_01452	0	99.86	hypothetical protein	gi|407396015|gb|EKF27325.1|	0	100	hypothetical protein MOQ_008954 [Trypanosoma cruzi marinkellei]	0	--
Tco_14.4_gene_00316	Tco_14.4_contig_00006	74942	77257	2316	+	Tgr.729.1000	2e-175	99.35	hypothetical conserved protein	gi|686641859|ref|XP_009313375.1|	2e-173	99.35	hypothetical protein DQ04_07291000 [Trypanosoma grayi]	0	--
Tco_14.4_gene_00317	Tco_14.4_contig_00006	78738	79403	666	+	--	--	--	--	--	--	--	--	0	--
Tco_14.4_gene_00318	Tco_14.4_contig_00006	79692	80672	981	+	TcCLB.506183.90	1e-68	33.51	trans-sialidase (pseudogene), putative	gi|71422231|ref|XP_812069.1|	5e-66	32.59	trans-sialidase [Trypanosoma cruzi strain CL Brener]	1	3.2.1.18
Tco_14.4_gene_00319	Tco_14.4_contig_00006	80686	82362	1677	+	TcCLB.503739.20	1e-102	21.58	trans-sialidase (pseudogene), putative	gi|71649745|ref|XP_813586.1|	2e-100	18.65	trans-sialidase [Trypanosoma cruzi strain CL Brener]	1	3.2.1.18
Tco_14.4_gene_00320	Tco_14.4_contig_00007	447	1643	1197	+	TRSC58_04934	0	100	hypothetical protein	gi|554934554|gb|ESL07376.1|	0	100	hypothetical protein TRSC58_04934 [Trypanosoma rangeli SC58]	0	--
Tco_14.4_gene_00321	Tco_14.4_contig_00007	2148	3959	1812	+	Tgr.1521.1000	6e-99	81.13	hypothetical protein	gi|686646214|ref|XP_009315552.1|	6e-97	80.96	hypothetical protein DQ04_15211000, partial [Trypanosoma grayi]	0	--
Tco_14.4_gene_00322	Tco_14.4_contig_00007	4268	4738	471	+	--	--	--	--	--	--	--	--	0	--
Tco_14.4_gene_00323	Tco_14.4_contig_00007	4777	6546	1770	+	TRSC58_05128	0	79.07	hypothetical protein	gi|554934149|gb|ESL07189.1|	0	79.07	hypothetical protein TRSC58_05128 [Trypanosoma rangeli SC58]	0	--
Tco_14.4_gene_00324	Tco_14.4_contig_00007	8433	11072	2640	+	TRSC58_01397	0	99.66	ATP-dependent RNA helicase	gi|407424434|gb|EKF39044.1|	0	99.89	ATP-dependent RNA helicase, putative [Trypanosoma cruzi marinkellei]	0	--
Tco_14.4_gene_00325	Tco_14.4_contig_00007	11629	14313	2685	+	TRSC58_01612	0	100	hypothetical protein	gi|407424432|gb|EKF39043.1|	0	100	hypothetical protein MOQ_000736 [Trypanosoma cruzi marinkellei]	0	--
Tco_14.4_gene_00326	Tco_14.4_contig_00007	14762	16507	1746	+	TRSC58_04820	0	100	hypothetical protein	gi|686644630|ref|XP_009314760.1|	0	99.35	putative RNA-binding protein [Trypanosoma grayi]	0	--
Tco_14.4_gene_00327	Tco_14.4_contig_00007	16876	18657	1782	+	TRSC58_06406	2e-90	84.95	hypothetical protein	gi|554931443|gb|ESL05929.1|	2e-88	84.95	hypothetical protein TRSC58_06406 [Trypanosoma rangeli SC58]	0	--
Tco_14.4_gene_00328	Tco_14.4_contig_00007	19593	20789	1197	+	TRSC58_05752	4e-156	98.96	UDP-glucuronic acid/UDP-N-acetylgalactosamine transporter	gi|554932831|gb|ESL06572.1|	4e-154	98.96	UDP-glucuronic acid/UDP-N-acetylgalactosamine transporter [Trypanosoma rangeli SC58]	0	--
Tco_14.4_gene_00329	Tco_14.4_contig_00007	22075	24936	2862	+	TcCLB.510611.30	0	100	kinesin, putative	gi|407859029|gb|EKG06922.1|	0	100	kinesin, putative [Trypanosoma cruzi]	0	--
Tco_14.4_gene_00330	Tco_14.4_contig_00007	25700	29410	3711	+	TRSC58_03975	0	100	hypothetical protein	gi|407424423|gb|EKF39038.1|	0	99.92	hypothetical protein MOQ_000740 [Trypanosoma cruzi marinkellei]	0	--
Tco_14.4_gene_00331	Tco_14.4_contig_00007	29974	31734	1761	+	Tc_MARK_741	0	99.01	hypothetical protein, conserved	gi|407424424|gb|EKF39039.1|	0	99.01	hypothetical protein MOQ_000741 [Trypanosoma cruzi marinkellei]	0	--
Tco_14.4_gene_00332	Tco_14.4_contig_00007	32585	33472	888	+	TcCLB.506791.70	2e-122	100	nitroreductase	gi|584120831|gb|AHI85558.1|	1e-120	100	nitroreductase [Trypanosoma cruzi]	0	--
Tco_14.4_gene_00333	Tco_14.4_contig_00007	33942	37346	3405	+	TRSC58_06521	0	100	hypothetical protein	gi|554931202|gb|ESL05816.1|	0	100	hypothetical protein TRSC58_06521 [Trypanosoma rangeli SC58]	0	--
Tco_14.4_gene_00334	Tco_14.4_contig_00007	38258	39991	1734	+	TRSC58_01001	0	100	hypothetical protein	gi|554946042|gb|ESL11253.1|	0	100	hypothetical protein TRSC58_01001 [Trypanosoma rangeli SC58]	0	--
Tco_14.4_gene_00335	Tco_14.4_contig_00007	42686	43207	522	-	TcIL3000_0_31160	4e-18	42.59	hypothetical protein, conserved	gi|393702208|gb|AFN16296.1|	3e-16	5.25	Tcoingi protein [Trypanosoma congolense]	0	--
Tco_14.4_gene_00336	Tco_14.4_contig_00007	43263	43784	522	-	TRSC58_06671	2e-38	41.06	hypothetical protein	gi|510034506|gb|AGN33015.1|	2e-44	28.74	group II trans-sialidase superfamily, partial [Trypanosoma rangeli]	0	--
Tco_14.4_gene_00337	Tco_14.4_contig_00007	45156	48140	2985	-	Tc_MARK_9997	0	100	hypothetical protein, conserved	gi|329755767|gb|AEC04310.1|	0	100	polyadenylation/uridylation factor 1 [Trypanosoma brucei]	0	--
Tco_14.4_gene_00338	Tco_14.4_contig_00007	48457	49443	987	-	TRSC58_04492	3e-93	97.16	hypothetical protein	gi|554935490|gb|ESL07815.1|	3e-91	97.16	hypothetical protein TRSC58_04492 [Trypanosoma rangeli SC58]	0	--
Tco_14.4_gene_00339	Tco_14.4_contig_00007	50143	51096	954	-	TCSYLVIO_000836	1e-103	98.46	hypothetical protein	gi|407864760|gb|EKG08029.1|	8e-102	98.46	hypothetical protein TCSYLVIO_000836 [Trypanosoma cruzi]	0	--
Tco_14.4_gene_00340	Tco_14.4_contig_00007	51407	51706	300	-	LtaP33.1990	5e-09	60.22	unspecified product	--	--	--	--	0	--
Tco_14.4_gene_00341	Tco_14.4_contig_00007	52827	54077	1251	-	TRSC58_03593	0	100	fatty acid desaturase	gi|407392277|gb|EKF26314.1|	0	99.76	fatty acid desaturase, putative [Trypanosoma cruzi marinkellei]	1	1.14.19.-
Tco_14.4_gene_00342	Tco_14.4_contig_00007	55251	56501	1251	-	TCDM_09347	2e-169	47.96	mannosyltransferase-like protein	gi|557859489|gb|ESS62918.1|	2e-167	47.96	mannosyltransferase-like protein [Trypanosoma cruzi Dm28c]	0	--
Tco_14.4_gene_00343	Tco_14.4_contig_00007	56638	57828	1191	-	TcCLB.508737.80	2e-52	23.5	mannosyltransferase-like protein, putative	gi|71661300|ref|XP_817673.1|	2e-50	23.5	mannosyltransferase-like protein [Trypanosoma cruzi strain CL Brener]	0	--
Tco_14.4_gene_00344	Tco_14.4_contig_00007	59361	61802	2442	-	TRSC58_01212	0	99.88	ATP-dependent Clp protease subunit, heat shock protein 78	gi|146075669|ref|XP_001462758.1|	0	95.35	ATP-dependent Clp protease subunit, heat shock protein 78 (HSP78) [Leishmania infantum JPCM5]	2	3.4,3.4.21
Tco_14.4_gene_00345	Tco_14.4_contig_00007	62398	65196	2799	-	TRSC58_04212	0	99.46	hypothetical protein	gi|407392268|gb|EKF26309.1|	0	86.16	hypothetical protein MOQ_010004 [Trypanosoma cruzi marinkellei]	0	--
Tco_14.4_gene_00346	Tco_14.4_contig_00007	65579	66829	1251	-	TRSC58_02311	2e-155	100	hypothetical protein	gi|554941852|gb|ESL09962.1|	2e-153	100	hypothetical protein TRSC58_02311 [Trypanosoma rangeli SC58]	0	--
Tco_14.4_gene_00347	Tco_14.4_contig_00007	67321	68922	1602	-	TRSC58_03156	0	100	hypothetical protein	gi|407392270|gb|EKF26311.1|	0	99.44	hypothetical protein MOQ_010006 [Trypanosoma cruzi marinkellei]	0	--
Tco_14.4_gene_00348	Tco_14.4_contig_00007	69907	70893	987	-	TRSC58_04354	5e-171	99.38	mitochondrial carrier protein	gi|554935783|gb|ESL07951.1|	4e-169	99.38	mitochondrial carrier protein [Trypanosoma rangeli SC58]	0	--
Tco_14.4_gene_00349	Tco_14.4_contig_00007	71297	71971	675	-	Tc_MARK_10008	3e-56	46.32	hypothetical protein, conserved	gi|407392262|gb|EKF26304.1|	2e-54	46.32	hypothetical protein MOQ_010008 [Trypanosoma cruzi marinkellei]	0	--
Tco_14.4_gene_00350	Tco_14.4_contig_00007	72583	75210	2628	-	TRSC58_02866	0	100	hypothetical protein	gi|407392263|gb|EKF26305.1|	0	100	hypothetical protein MOQ_010009 [Trypanosoma cruzi marinkellei]	0	--
Tco_14.4_gene_00351	Tco_14.4_contig_00007	75956	76846	891	-	TRSC58_01776	2e-114	100	hypothetical protein	gi|554943556|gb|ESL10491.1|	2e-112	100	hypothetical protein TRSC58_01776 [Trypanosoma rangeli SC58]	0	--
Tco_14.4_gene_00352	Tco_14.4_contig_00007	77677	79032	1356	-	TRSC58_03884	7e-171	100	hypothetical protein	gi|686644382|ref|XP_009314636.1|	1e-128	99.78	solute carrier family member b3 [Trypanosoma grayi]	0	--
Tco_14.4_gene_00353	Tco_14.4_contig_00007	79573	80754	1182	-	TRSC58_05148	1e-180	100	hypothetical protein	gi|686643607|ref|XP_009314249.1|	1e-129	98.98	WD-40containing protein [Trypanosoma grayi]	0	--
Tco_14.4_gene_00354	Tco_14.4_contig_00007	80996	81538	543	-	TcCLB.508737.194	4e-92	100	ARP2/3 complex subunit, putative	gi|71661326|ref|XP_817686.1|	2e-90	100	ARP2/3 complex subunit [Trypanosoma cruzi strain CL Brener]	0	--
Tco_14.4_gene_00355	Tco_14.4_contig_00007	81897	83183	1287	-	TcCLB.509127.110	3e-178	100	hypothetical protein, conserved	gi|686643603|ref|XP_009314247.1|	2e-132	100	stress-induced protein sti1 [Trypanosoma grayi]	0	--
Tco_14.4_gene_00356	Tco_14.4_contig_00007	84283	84654	372	+	--	--	--	--	--	--	--	--	0	--
Tco_14.4_gene_00357	Tco_14.4_contig_00008	75	476	402	-	Tc_MARK_1013	8e-34	7.57	hypothetical protein, conserved	gi|407420986|gb|EKF38775.1|	1e-31	7.57	hypothetical protein MOQ_001013 [Trypanosoma cruzi marinkellei]	0	--
Tco_14.4_gene_00358	Tco_14.4_contig_00008	818	2041	1224	-	TRSC58_04342	4e-172	100	hypothetical protein	gi|407420990|gb|EKF38777.1|	7e-123	100	ras-related protein rab, putative [Trypanosoma cruzi marinkellei]	0	--
Tco_14.4_gene_00359	Tco_14.4_contig_00008	2607	4610	2004	-	TRSC58_06172	0	100	hypothetical protein	gi|528231051|gb|EPY26453.1|	0	99.55	ribosome biogenesis protein ENP2 [Angomonas deanei]	0	--
Tco_14.4_gene_00360	Tco_14.4_contig_00008	5491	7425	1935	-	TCSYLVIO_002291	0	100	glucose-regulated protein 78, putative	gi|119394467|gb|ABL74475.1|	0	91.98	70 kDa heat shock protein [Trypanosoma rangeli]	0	--
Tco_14.4_gene_00361	Tco_14.4_contig_00008	7728	8105	378	-	Tc_MARK_1013	8e-35	7.51	hypothetical protein, conserved	gi|407420986|gb|EKF38775.1|	1e-32	7.51	hypothetical protein MOQ_001013 [Trypanosoma cruzi marinkellei]	0	--
Tco_14.4_gene_00362	Tco_14.4_contig_00008	8426	13243	4818	-	Tc_MARK_1013	0	92.43	hypothetical protein, conserved	gi|407420986|gb|EKF38775.1|	0	92.43	hypothetical protein MOQ_001013 [Trypanosoma cruzi marinkellei]	0	--
Tco_14.4_gene_00363	Tco_14.4_contig_00008	13844	15742	1899	-	TRSC58_06068	0	99.53	hypothetical protein	gi|407420983|gb|EKF38773.1|	0	100	hypothetical protein MOQ_001014 [Trypanosoma cruzi marinkellei]	0	--
Tco_14.4_gene_00364	Tco_14.4_contig_00008	16358	17539	1182	-	TRSC58_00873	0	71.09	hypothetical protein	gi|686636495|ref|XP_009310693.1|	6e-148	68.08	putative chaperone protein DNAj [Trypanosoma grayi]	0	--
Tco_14.4_gene_00365	Tco_14.4_contig_00008	18546	21281	2736	-	TRSC58_06190	0	97.27	hypothetical protein	gi|407420981|gb|EKF38772.1|	0	99.67	hypothetical protein MOQ_001016 [Trypanosoma cruzi marinkellei]	0	--
Tco_14.4_gene_00366	Tco_14.4_contig_00008	21849	23549	1701	-	TcCLB.506135.70	0	100	hypothetical protein, conserved	gi|407420978|gb|EKF38770.1|	0	100	hypothetical protein MOQ_001017 [Trypanosoma cruzi marinkellei]	0	--
Tco_14.4_gene_00367	Tco_14.4_contig_00008	24046	25137	1092	-	TRSC58_03011	6e-156	100	hypothetical protein	gi|554939630|gb|ESL09272.1|	5e-154	100	hypothetical protein TRSC58_03011 [Trypanosoma rangeli SC58]	0	--
Tco_14.4_gene_00368	Tco_14.4_contig_00008	25497	27494	1998	-	TRSC58_01845	0	99.7	hypothetical protein	gi|686636487|ref|XP_009310689.1|	0	99.85	tRNA pseudouridine synthase 9 [Trypanosoma grayi]	1	5.4.99.12
Tco_14.4_gene_00369	Tco_14.4_contig_00008	27662	29209	1548	-	TRSC58_04243	0	100	hypothetical protein	gi|554936018|gb|ESL08062.1|	0	100	hypothetical protein TRSC58_04243 [Trypanosoma rangeli SC58]	0	--
Tco_14.4_gene_00370	Tco_14.4_contig_00008	30048	31628	1581	-	TRSC58_01672	0	100	hypothetical protein	gi|146089711|ref|XP_001470454.1|	0	88.87	conserved hypothetical protein [Leishmania infantum JPCM5]	0	--
Tco_14.4_gene_00371	Tco_14.4_contig_00008	33135	36221	3087	-	TCSYLVIO_002301	1e-141	99.9	hypothetical protein	gi|407853724|gb|EKG06596.1|	1e-139	99.9	hypothetical protein TCSYLVIO_002301 [Trypanosoma cruzi]	0	--
Tco_14.4_gene_00372	Tco_14.4_contig_00008	36679	37713	1035	-	TCSYLVIO_008638	1e-129	95.07	hypothetical protein	gi|686646320|ref|XP_009315605.1|	7e-87	89.92	putative dynein arm light chain, axonemal [Trypanosoma grayi]	0	--
Tco_14.4_gene_00373	Tco_14.4_contig_00008	38209	44448	6240	-	TCSYLVIO_002303	0	72.15	hypothetical protein	gi|554930835|gb|ESL05643.1|	0	99.69	telomerase-associated protein [Trypanosoma rangeli SC58]	0	--
Tco_14.4_gene_00374	Tco_14.4_contig_00008	44450	46840	2391	-	TCDM_01265	0	28.21	hypothetical protein	gi|686639095|ref|XP_009311993.1|	0	26.71	putative telomerase-associated protein [Trypanosoma grayi]	0	--
Tco_14.4_gene_00375	Tco_14.4_contig_00008	47802	48182	381	-	TRSC58_03193	3e-65	100	hypothetical protein	gi|554939042|gb|ESL09094.1|	4e-63	100	hypothetical protein TRSC58_03193 [Trypanosoma rangeli SC58]	0	--
Tco_14.4_gene_00376	Tco_14.4_contig_00008	48640	49650	1011	-	TcCLB.508879.110	3e-134	100	hypothetical protein, conserved	gi|71664128|ref|XP_819048.1|	2e-132	100	hypothetical protein [Trypanosoma cruzi strain CL Brener]	0	--
Tco_14.4_gene_00377	Tco_14.4_contig_00008	50332	53418	3087	-	TRSC58_02029	0	100	hypothetical protein	gi|407420969|gb|EKF38764.1|	0	100	hypothetical protein MOQ_001026 [Trypanosoma cruzi marinkellei]	0	--
Tco_14.4_gene_00378	Tco_14.4_contig_00008	54002	55051	1050	-	TRSC58_00103	1e-133	100	hypothetical protein	gi|554948758|gb|ESL12135.1|	1e-131	100	hypothetical protein TRSC58_00103 [Trypanosoma rangeli SC58]	0	--
Tco_14.4_gene_00379	Tco_14.4_contig_00008	55565	56341	777	-	TcCLB.508879.80	9e-82	100	hypothetical protein, conserved	gi|686640809|ref|XP_009312850.1|	2e-58	92.7	putative RNA-binding protein, partial [Trypanosoma grayi]	0	--
Tco_14.4_gene_00380	Tco_14.4_contig_00008	56900	57478	579	-	TcCLB.508879.70	1e-81	100	hypothetical protein, conserved	gi|686640807|ref|XP_009312849.1|	4e-64	100	electron transfer protein [Trypanosoma grayi]	0	--
Tco_14.4_gene_00381	Tco_14.4_contig_00008	58228	60039	1812	-	TcCLB.508879.60	0	94.37	hypothetical protein, conserved	gi|686640805|ref|XP_009312848.1|	5e-151	92.61	nicalin [Trypanosoma grayi]	0	--
Tco_14.4_gene_00382	Tco_14.4_contig_00008	60329	63235	2907	-	Tc_MARK_1030	0	88.26	hypothetical protein	gi|407420962|gb|EKF38758.1|	0	88.26	hypothetical protein MOQ_001030 [Trypanosoma cruzi marinkellei]	0	--
Tco_14.4_gene_00383	Tco_14.4_contig_00008	63664	65790	2127	-	TRSC58_05545	0	99.86	hypothetical protein	gi|528216403|gb|EPY19919.1|	0	85.74	aldo/keto reductase [Angomonas deanei]	0	--
Tco_14.4_gene_00384	Tco_14.4_contig_00008	66704	79057	12354	-	TRSC58_06684	0	99.98	dynein heavy chain	gi|146089670|ref|XP_001470442.1|	0	99.63	putative dynein heavy chain [Leishmania infantum JPCM5]	1	3.6.1.3
Tco_14.4_gene_00385	Tco_14.4_contig_00008	79419	80564	1146	-	TRSC58_04056	0	100	hypothetical protein	gi|554936411|gb|ESL08245.1|	4e-180	100	hypothetical protein TRSC58_04056 [Trypanosoma rangeli SC58]	0	--
Tco_14.4_gene_00386	Tco_14.4_contig_00008	81529	82221	693	+	TCDM_01281	8e-120	90.55	hypothetical protein	gi|557866670|gb|ESS69860.1|	6e-118	90.55	hypothetical protein TCDM_01281 [Trypanosoma cruzi Dm28c]	0	--
Tco_14.4_gene_00387	Tco_14.4_contig_00008	82299	82754	456	+	Tc_MARK_1035	1e-68	35.56	hypothetical protein, conserved	gi|407420954|gb|EKF38751.1|	1e-66	35.56	hypothetical protein MOQ_001035 [Trypanosoma cruzi marinkellei]	0	--
Tco_14.4_gene_00388	Tco_14.4_contig_00009	471	977	507	-	--	--	--	--	--	--	--	--	0	--
Tco_14.4_gene_00389	Tco_14.4_contig_00009	1331	2014	684	-	TRSC58_01973	2e-39	98.82	hypothetical protein	gi|686644368|ref|XP_009314629.1|	2e-26	95.95	Smr domain containing protein, partial [Trypanosoma grayi]	0	--
Tco_14.4_gene_00390	Tco_14.4_contig_00009	3049	3651	603	-	Tgr.1076.1020	2e-15	60.5	hypothetical protein	gi|686644366|ref|XP_009314628.1|	2e-13	60.5	hypothetical protein DQ04_10761020 [Trypanosoma grayi]	0	--
Tco_14.4_gene_00391	Tco_14.4_contig_00009	4390	5193	804	-	TCDM_08562	5e-128	100	hypothetical protein	gi|407852889|gb|EKG06130.1|	5e-126	100	hypothetical protein TCSYLVIO_002785 [Trypanosoma cruzi]	0	--
Tco_14.4_gene_00392	Tco_14.4_contig_00009	5978	7075	1098	-	TRSC58_02101	9e-124	100	hypothetical protein	gi|554942508|gb|ESL10170.1|	8e-122	100	hypothetical protein TRSC58_02101 [Trypanosoma rangeli SC58]	0	--
Tco_14.4_gene_00393	Tco_14.4_contig_00009	7533	8333	801	-	TRSC58_06011	3e-125	100	hypothetical protein	gi|554932280|gb|ESL06317.1|	3e-123	100	hypothetical protein TRSC58_06011 [Trypanosoma rangeli SC58]	0	--
Tco_14.4_gene_00394	Tco_14.4_contig_00009	8755	9360	606	-	TRSC58_04245	1e-85	100	ribosomal protein L7/L12	gi|554936014|gb|ESL08060.1|	1e-83	100	ribosomal protein L7/L12 [Trypanosoma rangeli SC58]	0	--
Tco_14.4_gene_00395	Tco_14.4_contig_00009	9790	11709	1920	-	TRSC58_01348	0	94.91	protein kinase	gi|146095554|ref|XP_001467609.1|	0	91.27	putative protein kinase [Leishmania infantum JPCM5]	1	2.7.11
Tco_14.4_gene_00396	Tco_14.4_contig_00009	12014	12466	453	-	TRSC58_05320	4e-70	100	hypothetical protein	gi|554933747|gb|ESL06998.1|	4e-68	100	hypothetical protein TRSC58_05320 [Trypanosoma rangeli SC58]	0	--
Tco_14.4_gene_00397	Tco_14.4_contig_00009	12722	16147	3426	-	TRSC58_03225	0	100	hypothetical protein	gi|146095566|ref|XP_001467612.1|	0	99.6	conserved hypothetical protein [Leishmania infantum JPCM5]	0	--
Tco_14.4_gene_00398	Tco_14.4_contig_00009	16520	17956	1437	-	TRSC58_06837	0	100	hypothetical protein	gi|71408138|ref|XP_806491.1|	1e-180	95.42	nucleoporin (NUP54/57) [Trypanosoma cruzi strain CL Brener]	0	--
Tco_14.4_gene_00399	Tco_14.4_contig_00009	18496	18933	438	-	TRSC58_05302	1e-34	98.73	hypothetical protein	gi|554933784|gb|ESL07016.1|	1e-32	98.73	hypothetical protein TRSC58_05302 [Trypanosoma rangeli SC58]	0	--
Tco_14.4_gene_00400	Tco_14.4_contig_00009	19053	19367	315	+	--	--	--	--	--	--	--	--	0	--
Tco_14.4_gene_00401	Tco_14.4_contig_00009	20176	20751	576	-	TRSC58_00521	2e-74	98.4	hypothetical protein	gi|554947487|gb|ESL11722.1|	1e-72	98.4	hypothetical protein TRSC58_00521 [Trypanosoma rangeli SC58]	0	--
Tco_14.4_gene_00402	Tco_14.4_contig_00009	20993	22153	1161	-	TRSC58_00994	2e-171	100	inositol polyphosphate 1-phosphatase	gi|554946063|gb|ESL11260.1|	1e-169	100	inositol polyphosphate 1-phosphatase [Trypanosoma rangeli SC58]	1	3.1.3.57
Tco_14.4_gene_00403	Tco_14.4_contig_00009	22438	23055	618	-	TRSC58_00413	2e-90	100	hypothetical protein	gi|554947812|gb|ESL11828.1|	2e-88	100	hypothetical protein TRSC58_00413 [Trypanosoma rangeli SC58]	0	--
Tco_14.4_gene_00404	Tco_14.4_contig_00009	24148	25362	1215	-	TRSC58_02061	0	100	farnesyltransferase	gi|407418933|gb|EKF38258.1|	0	97.82	squalene synthase, putative, partial [Trypanosoma cruzi marinkellei]	1	2.5.1.21
Tco_14.4_gene_00405	Tco_14.4_contig_00009	27798	29120	1323	-	TCSYLVIO_002773	0	99.77	serine/threonine-protein kinase a, putative,protein kinase, putative	gi|407418950|gb|EKF38262.1|	0	84.59	serine/threonine-protein kinase a, putative,protein kinase, putative [Trypanosoma cruzi marinkellei]	2	2.7,2.7.11
Tco_14.4_gene_00406	Tco_14.4_contig_00009	29403	36026	6624	-	TCDM_08578	0	99.59	acetyl-CoA carboxylase	gi|125656173|ref|NP_579938.2|	0	61.11	acetyl-CoA carboxylase 1 [Mus musculus]	3	6.4.1.2,6.3.4.14,2.7
Tco_14.4_gene_00407	Tco_14.4_contig_00009	36452	38974	2523	-	TCSYLVIO_002771	0	92.87	hypothetical protein	gi|407418948|gb|EKF38260.1|	0	93.8	hypothetical protein MOQ_001531 [Trypanosoma cruzi marinkellei]	0	--
Tco_14.4_gene_00408	Tco_14.4_contig_00009	39341	43384	4044	-	TcCLB.510599.40	0	93.09	hypothetical protein, conserved	gi|407418947|gb|EKF38259.1|	0	94.52	hypothetical protein MOQ_001530 [Trypanosoma cruzi marinkellei]	0	--
Tco_14.4_gene_00409	Tco_14.4_contig_00009	44476	46338	1863	-	TcCLB.510599.50	1e-132	75.34	hypothetical protein	gi|71414037|ref|XP_809135.1|	1e-130	75.34	hypothetical protein [Trypanosoma cruzi strain CL Brener]	0	--
Tco_14.4_gene_00410	Tco_14.4_contig_00009	46479	47075	597	-	TCSYLVIO_008952	1e-65	56.36	hypothetical protein	gi|407838663|gb|EKG00120.1|	7e-64	56.36	hypothetical protein TCSYLVIO_008952, partial [Trypanosoma cruzi]	0	--
Tco_14.4_gene_00411	Tco_14.4_contig_00009	47331	48326	996	-	TRSC58_01828	2e-87	98.39	hypothetical protein	gi|554943386|gb|ESL10439.1|	2e-85	98.39	hypothetical protein TRSC58_01828 [Trypanosoma rangeli SC58]	0	--
Tco_14.4_gene_00412	Tco_14.4_contig_00009	48671	51160	2490	-	TRSC58_06317	0	99.55	hypothetical protein	gi|554931629|gb|ESL06015.1|	0	99.55	hypothetical protein TRSC58_06317 [Trypanosoma rangeli SC58]	0	--
Tco_14.4_gene_00413	Tco_14.4_contig_00009	51448	52809	1362	-	TRSC58_04399	0	100	mu-adaptin 4	gi|407418967|gb|EKF38266.1|	0	88.43	mu-adaptin 4, putative,adaptor complex AP-4 medium subunit, putative [Trypanosoma cruzi marinkellei]	0	--
Tco_14.4_gene_00414	Tco_14.4_contig_00009	53083	53670	588	-	TcCLB.509911.74	3e-76	100	hypothetical protein, conserved	gi|510034180|gb|AGN32915.1|	1e-82	100	hypothetical protein [Trypanosoma rangeli]	0	--
Tco_14.4_gene_00415	Tco_14.4_contig_00009	53981	54895	915	-	TRSC58_01696	2e-150	80.64	hypothetical protein	gi|554943812|gb|ESL10570.1|	2e-148	80.64	hypothetical protein TRSC58_01696 [Trypanosoma rangeli SC58]	0	--
Tco_14.4_gene_00416	Tco_14.4_contig_00009	55148	58345	3198	-	TRSC58_00141	0	100	peptidase	gi|146095664|ref|XP_001467634.1|	0	95.49	phosphoglycan beta 1,3 galactosyltransferase 5 [Leishmania infantum JPCM5]	2	3.4.24,3.4.24.56
Tco_14.4_gene_00417	Tco_14.4_contig_00009	58651	59280	630	-	TRSC58_03846	3e-97	99.52	chaperone DnaJ protein	gi|554936949|gb|ESL08451.1|	2e-95	99.52	chaperone DnaJ protein [Trypanosoma rangeli SC58]	0	--
Tco_14.4_gene_00418	Tco_14.4_contig_00009	59533	60162	630	-	TcCLB.507389.50	1e-72	95.45	hypothetical protein, conserved	gi|71411267|ref|XP_807890.1|	9e-71	95.45	hypothetical protein Tc00.1047053507389.50 [Trypanosoma cruzi strain CL Brener]	0	--
Tco_14.4_gene_00419	Tco_14.4_contig_00009	61199	61543	345	-	TRSC58_03840	4e-43	82.61	hypothetical protein	gi|554936968|gb|ESL08457.1|	6e-41	82.61	hypothetical protein TRSC58_03840 [Trypanosoma rangeli SC58]	0	--
Tco_14.4_gene_00420	Tco_14.4_contig_00009	61969	64203	2235	-	TRSC58_02099	0	100	hypothetical protein	gi|686630569|ref|XP_009307730.1|	9e-116	99.87	200 kDa antigen p200 [Trypanosoma grayi]	0	--
Tco_14.4_gene_00421	Tco_14.4_contig_00009	66828	68861	2034	-	TRSC58_02338	0	100	3-methylcrotonyl-CoA carboxylase	gi|146095686|ref|XP_001467639.1|	0	99.42	methylcrotonoyl-coa carboxylase biotinylated subunitprotein-like protein [Leishmania infantum JPCM5]	2	6.3.4.14,6.4.1.4
Tco_14.4_gene_00422	Tco_14.4_contig_00009	69134	70285	1152	-	TRSC58_01982	0	100	hypothetical protein	gi|407418979|gb|EKF38275.1|	0	100	hypothetical protein MOQ_001518 [Trypanosoma cruzi marinkellei]	0	--
Tco_14.4_gene_00423	Tco_14.4_contig_00009	70544	70897	354	-	TRSC58_00750	1e-55	100	dynein light chain 2B, cytoplasmic	gi|554946802|gb|ESL11498.1|	2e-53	100	dynein light chain 2B, cytoplasmic [Trypanosoma rangeli SC58]	0	--
Tco_14.4_gene_00424	Tco_14.4_contig_00009	71190	75569	4380	-	TCSYLVIO_002756	0	100	hypothetical protein	gi|528216005|gb|EPY19703.1|	0	95.84	WD repeat-containing protein 96 [Strigomonas culicis]	0	--
Tco_14.4_gene_00425	Tco_14.4_contig_00009	75896	77188	1293	-	TCSYLVIO_002755	0	100	kinase, putative	gi|146095707|ref|XP_001467643.1|	0	100	putative protein kinase [Leishmania infantum JPCM5]	2	2.7.11.1,2.7.11
Tco_14.4_gene_00426	Tco_14.4_contig_00009	78757	79482	726	-	--	--	--	--	--	--	--	--	0	--
Tco_14.4_gene_00427	Tco_14.4_contig_00009	81224	81637	414	-	--	--	--	--	--	--	--	--	0	--
Tco_14.4_gene_00428	Tco_14.4_contig_00011	19	402	384	-	--	--	--	--	gi|70947660|ref|XP_743424.1|	2e-09	10.47	hypothetical protein, partial [Plasmodium chabaudi chabaudi]	0	--
Tco_14.4_gene_00429	Tco_14.4_contig_00011	1436	1747	312	-	--	--	--	--	--	--	--	--	0	--
Tco_14.4_gene_00430	Tco_14.4_contig_00011	1781	3682	1902	-	Tgr.710.1010	0	98.57	ABC transporter-like protein	gi|686641695|ref|XP_009313293.1|	0	98.57	ABC transporter-like protein [Trypanosoma grayi]	1	3.6.1.3
Tco_14.4_gene_00431	Tco_14.4_contig_00011	3851	4663	813	-	TRSC58_01596	7e-119	81.02	hypothetical protein	gi|686641693|ref|XP_009313292.1|	8e-47	91.41	pantetheine-phosphate adenylyltransferase [Trypanosoma grayi]	0	--
Tco_14.4_gene_00432	Tco_14.4_contig_00011	5154	6272	1119	-	TRSC58_05228	3e-166	94.16	hypothetical protein	gi|686632735|ref|XP_009308813.1|	2e-108	94.74	putative deaminase [Trypanosoma grayi]	0	--
Tco_14.4_gene_00433	Tco_14.4_contig_00011	7412	8230	819	-	TRSC58_00193	2e-121	100	hypothetical protein	gi|686632733|ref|XP_009308812.1|	1e-87	99.63	N5-glutamine methyltransferase MTQ2 [Trypanosoma grayi]	1	2.1.1
Tco_14.4_gene_00434	Tco_14.4_contig_00011	8617	9639	1023	-	TRSC58_00359	6e-138	100	hypothetical protein	gi|554947974|gb|ESL11882.1|	5e-136	100	hypothetical protein TRSC58_00359 [Trypanosoma rangeli SC58]	0	--
Tco_14.4_gene_00435	Tco_14.4_contig_00011	10128	12629	2502	-	TRSC58_03861	0	100	hypothetical protein	gi|407411093|gb|EKF33299.1|	0	91.28	hypothetical protein MOQ_002836 [Trypanosoma cruzi marinkellei]	0	--
Tco_14.4_gene_00436	Tco_14.4_contig_00011	13631	15436	1806	-	TRSC58_05464	0	99.67	hypothetical protein	gi|407411092|gb|EKF33298.1|	0	99.47	hypothetical protein MOQ_002835 [Trypanosoma cruzi marinkellei]	0	--
Tco_14.4_gene_00437	Tco_14.4_contig_00011	16228	19458	3231	-	TRSC58_01804	0	99.91	phosphatidylinositol kinase	gi|407411098|gb|EKF33303.1|	0	92.65	phosphatidylinositol 3-kinase (tor2), putative [Trypanosoma cruzi marinkellei]	2	2.7,2.7.1.137
Tco_14.4_gene_00438	Tco_14.4_contig_00011	19802	21679	1878	-	TRSC58_05359	0	99.68	hypothetical protein	gi|407411097|gb|EKF33302.1|	0	100	hypothetical protein MOQ_002833 [Trypanosoma cruzi marinkellei]	0	--
Tco_14.4_gene_00439	Tco_14.4_contig_00011	22152	22970	819	-	TRSC58_01648	3e-139	100	hypothetical protein	gi|528272356|gb|EPY42075.1|	2e-55	95.17	cleavage stimulation factor subunit 2 [Angomonas deanei]	0	--
Tco_14.4_gene_00440	Tco_14.4_contig_00011	23473	23868	396	-	TRSC58_01274	4e-68	99.24	hypothetical protein	gi|554945171|gb|ESL10985.1|	5e-66	99.24	hypothetical protein TRSC58_01274 [Trypanosoma rangeli SC58]	0	--
Tco_14.4_gene_00441	Tco_14.4_contig_00011	25357	28575	3219	-	TRSC58_04105	0	100	hypothetical protein	gi|528216087|gb|EPY19748.1|	0	100	karyopherin beta [Strigomonas culicis]	0	--
Tco_14.4_gene_00442	Tco_14.4_contig_00011	29139	31895	2757	-	TRSC58_05113	0	90.34	hypothetical protein	gi|407411101|gb|EKF33305.1|	0	90.23	hypothetical protein MOQ_002830 [Trypanosoma cruzi marinkellei]	0	--
Tco_14.4_gene_00443	Tco_14.4_contig_00011	32597	32992	396	-	TRSC58_01460	7e-58	99.24	hypothetical protein	gi|554944570|gb|ESL10800.1|	1e-55	99.24	hypothetical protein TRSC58_01460 [Trypanosoma rangeli SC58]	0	--
Tco_14.4_gene_00444	Tco_14.4_contig_00011	36318	40028	3711	-	TcCLB.509267.10	0	100	hypothetical protein, conserved	gi|686629975|ref|XP_009307433.1|	0	99.65	putative R-SNARE protein, partial [Trypanosoma grayi]	0	--
Tco_14.4_gene_00445	Tco_14.4_contig_00011	40360	42495	2136	-	Tc_MARK_2823	0	100	hypothetical protein	gi|407411120|gb|EKF33317.1|	0	100	hypothetical protein MOQ_002823 [Trypanosoma cruzi marinkellei]	0	--
Tco_14.4_gene_00446	Tco_14.4_contig_00011	43143	44159	1017	-	TRSC58_00855	8e-154	88.37	hypothetical protein	gi|554946485|gb|ESL11395.1|	7e-152	88.37	hypothetical protein TRSC58_00855 [Trypanosoma rangeli SC58]	0	--
Tco_14.4_gene_00447	Tco_14.4_contig_00011	44509	45120	612	-	TRSC58_02078	3e-100	100	hypothetical protein	gi|686629981|ref|XP_009307436.1|	2e-88	100	translation initiation factor 3 subunit K [Trypanosoma grayi]	0	--
Tco_14.4_gene_00448	Tco_14.4_contig_00011	45248	45601	354	-	--	--	--	--	--	--	--	--	0	--
Tco_14.4_gene_00449	Tco_14.4_contig_00011	46303	49209	2907	-	Tc_MARK_2820	0	100	U5 small nuclear ribonucleoprotein component, putative	gi|146096731|ref|XP_001467912.1|	0	99.31	small nuclear ribonucleoprotein component-like protein [Leishmania infantum JPCM5]	0	--
Tco_14.4_gene_00450	Tco_14.4_contig_00011	49533	50153	621	-	TCSYLVIO_004073	3e-98	100	hypothetical protein	gi|407850481|gb|EKG04864.1|	2e-96	100	hypothetical protein TCSYLVIO_004073 [Trypanosoma cruzi]	0	--
Tco_14.4_gene_00451	Tco_14.4_contig_00011	50507	51634	1128	-	TcCLB.509267.70	2e-119	39.78	hypothetical protein	gi|71423418|ref|XP_812453.1|	2e-117	39.78	hypothetical protein [Trypanosoma cruzi strain CL Brener]	0	--
Tco_14.4_gene_00452	Tco_14.4_contig_00011	51788	52252	465	+	--	--	--	--	--	--	--	--	0	--
Tco_14.4_gene_00453	Tco_14.4_contig_00011	53039	54355	1317	-	TcCLB.509267.70	7e-142	44.13	hypothetical protein	gi|71423418|ref|XP_812453.1|	7e-140	44.13	hypothetical protein [Trypanosoma cruzi strain CL Brener]	0	--
Tco_14.4_gene_00454	Tco_14.4_contig_00011	54652	55722	1071	-	TRSC58_06674	1e-114	99.15	hypothetical protein	gi|554930885|gb|ESL05668.1|	1e-112	99.15	hypothetical protein TRSC58_06674 [Trypanosoma rangeli SC58]	0	--
Tco_14.4_gene_00455	Tco_14.4_contig_00011	56053	58191	2139	-	TRSC58_00617	0	100	ATP-dependent RNA helicase	gi|146096737|ref|XP_001467915.1|	0	99.61	putative ATP-dependent RNA helicase [Leishmania infantum JPCM5]	0	--
Tco_14.4_gene_00456	Tco_14.4_contig_00011	58446	59510	1065	-	TRSC58_04707	1e-150	56.89	methionyl-tRNA formyltransferase	gi|554935033|gb|ESL07601.1|	1e-148	56.89	methionyl-tRNA formyltransferase [Trypanosoma rangeli SC58]	1	2.1.2.9
Tco_14.4_gene_00457	Tco_14.4_contig_00011	59651	60778	1128	-	TRSC58_04707	9e-127	51.28	methionyl-tRNA formyltransferase	gi|554935033|gb|ESL07601.1|	8e-125	51.28	methionyl-tRNA formyltransferase [Trypanosoma rangeli SC58]	0	--
Tco_14.4_gene_00458	Tco_14.4_contig_00011	61749	62072	324	-	TRSC58_04160	9e-44	52.17	hypothetical protein	gi|554936193|gb|ESL08142.1|	1e-41	52.17	hypothetical protein TRSC58_04160 [Trypanosoma rangeli SC58]	0	--
Tco_14.4_gene_00459	Tco_14.4_contig_00011	62872	64014	1143	-	TcCLB.507969.10	2e-111	34.24	vesicular transport-associated repeat protein, putative	gi|71414808|ref|XP_809492.1|	2e-109	34.24	vesicular transport-associated repeat protein [Trypanosoma cruzi strain CL Brener]	0	--
Tco_14.4_gene_00460	Tco_14.4_contig_00011	64411	65268	858	-	TRSC58_03960	1e-151	100	hypothetical protein	gi|554936612|gb|ESL08338.1|	9e-150	100	hypothetical protein TRSC58_03960 [Trypanosoma rangeli SC58]	0	--
Tco_14.4_gene_00461	Tco_14.4_contig_00011	65975	67387	1413	-	TRSC58_01172	0	99.79	hypothetical protein	gi|407411128|gb|EKF33324.1|	4e-177	100	sphingosine-1-phosphate phosphatase, putative [Trypanosoma cruzi marinkellei]	0	--
Tco_14.4_gene_00462	Tco_14.4_contig_00011	68082	68525	444	-	TRSC58_01177	3e-33	37.27	hypothetical protein	gi|554945482|gb|ESL11082.1|	3e-31	37.27	hypothetical protein TRSC58_01177 [Trypanosoma rangeli SC58]	0	--
Tco_14.4_gene_00463	Tco_14.4_contig_00011	68557	69435	879	-	TRSC58_01177	2e-94	86.65	hypothetical protein	gi|554945482|gb|ESL11082.1|	1e-92	86.65	hypothetical protein TRSC58_01177 [Trypanosoma rangeli SC58]	0	--
Tco_14.4_gene_00464	Tco_14.4_contig_00011	69712	70866	1155	-	TcCLB.507129.10	0	100	actin 2, putative	gi|407411126|gb|EKF33322.1|	0	100	actin 2, putative [Trypanosoma cruzi marinkellei]	0	--
Tco_14.4_gene_00465	Tco_14.4_contig_00011	71130	73337	2208	-	TRSC58_04563	0	97.86	hypothetical protein	gi|407411125|gb|EKF33321.1|	0	100	hypothetical protein MOQ_002808 [Trypanosoma cruzi marinkellei]	0	--
Tco_14.4_gene_00466	Tco_14.4_contig_00011	73976	75349	1374	-	TRSC58_02100	0	100	C-14 sterol reductase	gi|407411124|gb|EKF33320.1|	0	96.06	C-14 sterol reductase, putative [Trypanosoma cruzi marinkellei]	2	1.3.1.70,1.3.1
Tco_14.4_gene_00467	Tco_14.4_contig_00011	75682	76455	774	-	TCDM_06653	4e-54	79.84	hypothetical protein	gi|557861678|gb|ESS65027.1|	3e-52	79.84	hypothetical protein TCDM_06653 [Trypanosoma cruzi Dm28c]	0	--
Tco_14.4_gene_00468	Tco_14.4_contig_00011	77585	77986	402	+	--	--	--	--	--	--	--	--	0	--
Tco_14.4_gene_00469	Tco_14.4_contig_00011	78408	79334	927	-	TRSC58_00139	2e-149	100	cytochrome-B5 reductase	gi|554948650|gb|ESL12099.1|	2e-147	100	cytochrome-B5 reductase [Trypanosoma rangeli SC58]	1	1.6.2.2
Tco_14.4_gene_00470	Tco_14.4_contig_00011	80252	81352	1101	-	TcCLB.504159.10	2e-133	39.21	hypothetical protein, conserved	gi|71416355|ref|XP_810212.1|	2e-131	39.21	hypothetical protein [Trypanosoma cruzi strain CL Brener]	0	--
Tco_14.4_gene_00471	Tco_14.4_contig_00010	2	424	423	+	--	--	--	--	--	--	--	--	0	--
Tco_14.4_gene_00472	Tco_14.4_contig_00010	778	2361	1584	-	TRSC58_04411	0	100	hypothetical protein	gi|407420831|gb|EKF38690.1|	0	100	hypothetical protein MOQ_001102 [Trypanosoma cruzi marinkellei]	0	--
Tco_14.4_gene_00473	Tco_14.4_contig_00010	2925	3926	1002	-	TcCLB.507519.60	7e-158	94.99	silent information regulator 2, putative (SIR2RP1)	gi|71654968|ref|XP_816094.1|	6e-156	94.99	silent information regulator 2 [Trypanosoma cruzi strain CL Brener]	3	2.4.2.30,3.5.1,3.5.1.-
Tco_14.4_gene_00474	Tco_14.4_contig_00010	4542	5489	948	-	TRSC58_00308	8e-163	100	hypothetical protein	gi|554948132|gb|ESL11933.1|	7e-161	100	hypothetical protein TRSC58_00308 [Trypanosoma rangeli SC58]	0	--
Tco_14.4_gene_00475	Tco_14.4_contig_00010	5736	7379	1644	-	Tc_MARK_1099	2e-150	98.78	hypothetical protein	gi|407420828|gb|EKF38687.1|	2e-148	98.78	hypothetical protein MOQ_001099 [Trypanosoma cruzi marinkellei]	0	--
Tco_14.4_gene_00476	Tco_14.4_contig_00010	7983	8324	342	+	--	--	--	--	--	--	--	--	0	--
Tco_14.4_gene_00477	Tco_14.4_contig_00010	9290	12268	2979	-	TRSC58_03669	0	97.83	hypothetical protein	gi|407420827|gb|EKF38686.1|	0	95.66	hypothetical protein MOQ_001098 [Trypanosoma cruzi marinkellei]	0	--
Tco_14.4_gene_00478	Tco_14.4_contig_00010	12594	14720	2127	-	TCDM_01369	0	100	hypothetical protein	gi|407420826|gb|EKF38685.1|	0	97.21	hypothetical protein MOQ_001097 [Trypanosoma cruzi marinkellei]	0	--
Tco_14.4_gene_00479	Tco_14.4_contig_00010	15145	16869	1725	-	TRSC58_05181	0	100	small GTP-binding protein	gi|146089409|ref|XP_001470375.1|	0	100	putative ras-like small GTPases [Leishmania infantum JPCM5]	0	--
Tco_14.4_gene_00480	Tco_14.4_contig_00010	17216	17812	597	-	TRSC58_03504	3e-93	100	hypothetical protein	gi|554938048|gb|ESL08788.1|	2e-91	100	hypothetical protein TRSC58_03504 [Trypanosoma rangeli SC58]	0	--
Tco_14.4_gene_00481	Tco_14.4_contig_00010	18262	19224	963	-	TRSC58_04808	2e-149	100	hypothetical protein	gi|554934820|gb|ESL07502.1|	2e-147	100	hypothetical protein TRSC58_04808 [Trypanosoma rangeli SC58]	0	--
Tco_14.4_gene_00482	Tco_14.4_contig_00010	19750	21726	1977	-	TRSC58_05143	0	100	6-phosphofructo-2-kinase/fructose-2, 6-biphosphatase	gi|146089420|ref|XP_001470378.1|	0	94.75	6-phosphofructo-2-kinase/fructose-2,6-biphosphatase-1-like protein [Leishmania infantum JPCM5]	2	2.7.1.105,3.1.3.46
Tco_14.4_gene_00483	Tco_14.4_contig_00010	22393	23307	915	-	TCSYLVIO_002375	2e-135	98.99	C-1-tetrahydrofolate synthase, cytoplasmic, putative	gi|407853605|gb|EKG06511.1|	2e-133	98.99	C-1-tetrahydrofolate synthase, cytoplasmic, putative [Trypanosoma cruzi]	3	6.3.4.3,1.5.1.5,3.5.4.9
Tco_14.4_gene_00484	Tco_14.4_contig_00010	25009	26406	1398	-	TRSC58_03867	0	98.61	mitotic cyclin	gi|554936881|gb|ESL08430.1|	2e-179	98.61	mitotic cyclin [Trypanosoma rangeli SC58]	0	--
Tco_14.4_gene_00485	Tco_14.4_contig_00010	27085	28365	1281	-	TRSC58_04155	0	99.77	hypothetical protein	gi|686634089|ref|XP_009309490.1|	2e-129	99.52	pyrimidine-specific ribonucleoside hydrolase [Trypanosoma grayi]	0	--
Tco_14.4_gene_00486	Tco_14.4_contig_00010	28868	31396	2529	-	TcCLB.508207.270	0	97.42	hypothetical protein, conserved	gi|686634091|ref|XP_009309491.1|	0	99.76	Vacuolar protein sorting protein [Trypanosoma grayi]	0	--
Tco_14.4_gene_00487	Tco_14.4_contig_00010	31921	36213	4293	-	TRSC58_03209	0	99.79	hypothetical protein	gi|407420842|gb|EKF38698.1|	0	99.65	hypothetical protein MOQ_001089 [Trypanosoma cruzi marinkellei]	0	--
Tco_14.4_gene_00488	Tco_14.4_contig_00010	36732	38735	2004	-	TcCLB.509507.10	0	99.85	hypothetical protein, conserved	gi|686634095|ref|XP_009309493.1|	0	100	TPR Domain containing protein [Trypanosoma grayi]	0	--
Tco_14.4_gene_00489	Tco_14.4_contig_00010	39212	40675	1464	-	TRSC58_01871	0	97.75	RNA editing 3' terminal uridylyl transferase 2	gi|146089449|ref|XP_001470386.1|	0	89.02	RET2, RNA editing complex MP57 [Leishmania infantum JPCM5]	1	2.7.7
Tco_14.4_gene_00490	Tco_14.4_contig_00010	41282	42031	750	-	TRSC58_01373	1e-73	91.8	hypothetical protein	gi|554944846|gb|ESL10886.1|	1e-71	91.8	hypothetical protein TRSC58_01373 [Trypanosoma rangeli SC58]	1	3.1
Tco_14.4_gene_00491	Tco_14.4_contig_00010	42209	43534	1326	-	TRSC58_04701	0	98.21	hypothetical protein	gi|686634101|ref|XP_009309496.1|	4e-150	100	oxidoreductase [Trypanosoma grayi]	0	--
Tco_14.4_gene_00492	Tco_14.4_contig_00010	43855	44310	456	-	TcCLB.507517.104	4e-44	100	hypothetical protein, conserved	gi|71418261|ref|XP_810797.1|	4e-42	100	hypothetical protein [Trypanosoma cruzi strain CL Brener]	0	--
Tco_14.4_gene_00493	Tco_14.4_contig_00010	44405	46615	2211	-	TRSC58_00066	0	90.73	pseudouridylate synthase I	gi|407420847|gb|EKF38702.1|	0	100	pseudouridylate synthase I, putative [Trypanosoma cruzi marinkellei]	2	4.2.1.70,5.4.99.12
Tco_14.4_gene_00494	Tco_14.4_contig_00010	46732	47565	834	-	TRSC58_02395	3e-146	100	nucleotide-binding protein	gi|554941583|gb|ESL09880.1|	2e-144	100	nucleotide-binding protein [Trypanosoma rangeli SC58]	0	--
Tco_14.4_gene_00495	Tco_14.4_contig_00010	48098	48850	753	-	TcCLB.507517.80	5e-91	96.43	hypothetical protein, conserved	gi|71418248|ref|XP_810791.1|	4e-89	96.43	hypothetical protein [Trypanosoma cruzi strain CL Brener]	0	--
Tco_14.4_gene_00496	Tco_14.4_contig_00010	49265	50572	1308	-	TRSC58_05004	2e-162	99.77	hypothetical protein	gi|554934410|gb|ESL07309.1|	2e-160	99.77	hypothetical protein TRSC58_05004 [Trypanosoma rangeli SC58]	0	--
Tco_14.4_gene_00497	Tco_14.4_contig_00010	51347	51658	312	-	TRSC58_01507	7e-50	95.37	ATPase subunit 9	gi|554944427|gb|ESL10754.1|	9e-48	95.37	ATPase subunit 9 [Trypanosoma rangeli SC58]	0	--
Tco_14.4_gene_00498	Tco_14.4_contig_00010	52325	53674	1350	-	Tc_MARK_1081	3e-163	96.02	hypothetical protein	gi|407420858|gb|EKF38709.1|	3e-161	96.02	hypothetical protein MOQ_001081 [Trypanosoma cruzi marinkellei]	0	--
Tco_14.4_gene_00499	Tco_14.4_contig_00010	54445	57294	2850	-	TRSC58_00795	0	100	hypothetical protein	gi|407420857|gb|EKF38708.1|	0	97.43	hypothetical protein MOQ_001080, partial [Trypanosoma cruzi marinkellei]	0	--
Tco_14.4_gene_00500	Tco_14.4_contig_00010	57478	58458	981	-	TRSC58_00368	1e-168	92.09	hypothetical protein	gi|686635507|ref|XP_009310199.1|	3e-145	100	cytoplasmic protein [Trypanosoma grayi]	0	--
Tco_14.4_gene_00501	Tco_14.4_contig_00010	59694	60737	1044	-	TRSC58_00927	3e-121	74.62	DNA polymerase sigma-like protein	gi|554946268|gb|ESL11324.1|	2e-119	74.62	DNA polymerase sigma-like protein [Trypanosoma rangeli SC58]	0	--
Tco_14.4_gene_00502	Tco_14.4_contig_00010	61559	62896	1338	-	TcCLB.503579.20	0	99.11	hypothetical protein, conserved	gi|686635511|ref|XP_009310201.1|	0	90.52	putative leucine-rich repeat protein (LRRP) [Trypanosoma grayi]	0	--
Tco_14.4_gene_00503	Tco_14.4_contig_00010	64681	69423	4743	-	Tc_MARK_1076	0	97.98	hypothetical protein, conserved	gi|407420875|gb|EKF38714.1|	0	97.98	hypothetical protein MOQ_001076 [Trypanosoma cruzi marinkellei]	0	--
Tco_14.4_gene_00504	Tco_14.4_contig_00010	70060	72636	2577	-	TRSC58_01835	0	100	hypothetical protein	gi|407420874|gb|EKF38713.1|	0	100	hypothetical protein MOQ_001075 [Trypanosoma cruzi marinkellei]	0	--
Tco_14.4_gene_00505	Tco_14.4_contig_00010	73533	75329	1797	-	TRSC58_01151	0	97.59	hypothetical protein	gi|407420877|gb|EKF38715.1|	0	100	hypothetical protein MOQ_001074 [Trypanosoma cruzi marinkellei]	0	--
Tco_14.4_gene_00506	Tco_14.4_contig_00010	76311	76985	675	-	Tc_MARK_1073	1e-59	51.61	hypothetical protein, conserved	gi|407420880|gb|EKF38716.1|	8e-58	51.61	hypothetical protein MOQ_001073 [Trypanosoma cruzi marinkellei]	0	--
Tco_14.4_gene_00507	Tco_14.4_contig_00010	77462	77911	450	-	TRSC58_06210	5e-78	100	hypothetical protein	gi|554931860|gb|ESL06121.1|	5e-76	100	hypothetical protein TRSC58_06210 [Trypanosoma rangeli SC58]	0	--
Tco_14.4_gene_00508	Tco_14.4_contig_00010	78187	80064	1878	-	TRSC58_00791	0	100	spliced leader RNA PSE-promoter transcription factor	gi|11023144|gb|AAG26324.1|	0	99.76	putative spliced leader RNA PSE-promoter transcription factor PPB1 [Trypanosoma cruzi]	0	--
Tco_14.4_gene_00509	Tco_14.4_contig_00012	259	2376	2118	-	TRSC58_03243	0	100	hypothetical protein	gi|686621534|ref|XP_009306317.1|	0	99.85	putative chaperone protein DNAj [Trypanosoma grayi]	0	--
Tco_14.4_gene_00510	Tco_14.4_contig_00012	3025	4053	1029	-	TCDM_02461	1e-103	37.93	ubiquitin hydrolase	gi|557865523|gb|ESS68751.1|	1e-101	37.93	ubiquitin hydrolase [Trypanosoma cruzi Dm28c]	0	--
Tco_14.4_gene_00511	Tco_14.4_contig_00012	4097	6130	2034	-	TCSYLVIO_003710	0	71.41	ubiquitin hydrolase, putative,cysteine peptidase, Clan CA, family C19, putative	gi|407411700|gb|EKF33653.1|	0	71.49	ubiquitin hydrolase [Trypanosoma cruzi marinkellei]	2	3.4,3.1.2.15
Tco_14.4_gene_00512	Tco_14.4_contig_00012	6531	8501	1971	-	TRSC58_04018	0	93.51	hypothetical protein	gi|407411693|gb|EKF33648.1|	0	96.77	hypothetical protein MOQ_002472 [Trypanosoma cruzi marinkellei]	0	--
Tco_14.4_gene_00513	Tco_14.4_contig_00012	8766	9905	1140	-	TRSC58_04199	6e-171	92.18	hypothetical protein	gi|554936111|gb|ESL08104.1|	5e-169	92.18	hypothetical protein TRSC58_04199 [Trypanosoma rangeli SC58]	0	--
Tco_14.4_gene_00514	Tco_14.4_contig_00012	10312	11319	1008	-	TRSC58_00495	2e-175	99.7	geranylgeranyl transferase type II beta subunit	gi|554947564|gb|ESL11747.1|	1e-173	99.7	geranylgeranyl transferase type II beta subunit [Trypanosoma rangeli SC58]	1	2.5.1.60
Tco_14.4_gene_00515	Tco_14.4_contig_00012	11682	12446	765	-	TRSC58_02347	8e-109	100	hypothetical protein	gi|554941731|gb|ESL09926.1|	6e-107	100	hypothetical protein TRSC58_02347 [Trypanosoma rangeli SC58]	0	--
Tco_14.4_gene_00516	Tco_14.4_contig_00012	13818	15296	1479	-	TRSC58_04602	0	100	hypothetical protein	gi|407411697|gb|EKF33652.1|	0	99.19	hypothetical protein MOQ_002476 [Trypanosoma cruzi marinkellei]	0	--
Tco_14.4_gene_00517	Tco_14.4_contig_00012	16390	16707	318	-	TcCLB.507053.40	6e-52	100	hypothetical protein, conserved	gi|510034093|gb|AGN32884.1|	9e-52	100	hypothetical protein [Trypanosoma rangeli]	0	--
Tco_14.4_gene_00518	Tco_14.4_contig_00012	17107	18591	1485	-	TRSC58_01684	0	100	hypothetical protein	gi|407851098|gb|EKG05216.1|	0	100	hypothetical protein TCSYLVIO_003716 [Trypanosoma cruzi]	0	--
Tco_14.4_gene_00519	Tco_14.4_contig_00012	18896	20218	1323	-	TCSYLVIO_003717	0	100	hypothetical protein	gi|407411690|gb|EKF33647.1|	0	94.42	hypothetical protein MOQ_002478 [Trypanosoma cruzi marinkellei]	0	--
Tco_14.4_gene_00520	Tco_14.4_contig_00012	21170	21619	450	-	TRSC58_07733	9e-81	100	50S ribosomal protein	gi|554927313|gb|ESL04770.1|	9e-79	100	50S ribosomal protein [Trypanosoma rangeli SC58]	0	--
Tco_14.4_gene_00521	Tco_14.4_contig_00012	22259	24658	2400	-	TcCLB.508257.260	0	99.5	gamma-adaptin 1, putative,AP-1 adapter complex gamma subunit, putative	gi|146099767|ref|XP_001468737.1|	0	99.76	putative adaptor gamma-1 chain [Leishmania infantum JPCM5]	0	--
Tco_14.4_gene_00522	Tco_14.4_contig_00012	25404	29252	3849	-	TRSC58_05514	0	100	hypothetical protein	gi|528245537|gb|EPY32534.1|	0	98.74	other hect domain ubiquitin protein ligase E3 [Angomonas deanei]	0	--
Tco_14.4_gene_00523	Tco_14.4_contig_00012	30349	31044	696	-	TRSC58_04892	2e-96	100	hypothetical protein	gi|554934643|gb|ESL07418.1|	1e-94	100	hypothetical protein TRSC58_04892 [Trypanosoma rangeli SC58]	0	--
Tco_14.4_gene_00524	Tco_14.4_contig_00012	32141	39940	7800	-	TRSC58_06093	0	100	phosphatidylinositol kinase related TOR-like 1	gi|146099749|ref|XP_001468732.1|	0	99.43	phosphatidylinositol 3-kinase-like protei [Leishmania infantum JPCM5]	2	2.7,2.7.1.137
Tco_14.4_gene_00525	Tco_14.4_contig_00012	41004	42476	1473	-	TRSC58_01656	3e-143	99.77	hypothetical protein	gi|686635923|ref|XP_009310407.1|	2e-112	89.45	ESAG-like protein [Trypanosoma grayi]	0	--
Tco_14.4_gene_00526	Tco_14.4_contig_00012	42991	44205	1215	-	TCSYLVIO_003723	3e-118	100	hypothetical protein	gi|407851080|gb|EKG05199.1|	2e-116	100	hypothetical protein TCSYLVIO_003723 [Trypanosoma cruzi]	0	--
Tco_14.4_gene_00527	Tco_14.4_contig_00012	45523	46779	1257	-	TRSC58_05704	0	95.43	hypothetical protein	gi|554932935|gb|ESL06619.1|	0	95.43	hypothetical protein TRSC58_05704 [Trypanosoma rangeli SC58]	1	2.7
Tco_14.4_gene_00528	Tco_14.4_contig_00012	47099	47674	576	-	TRSC58_04788	1e-74	100	hypothetical protein	gi|554934861|gb|ESL07522.1|	8e-73	100	hypothetical protein TRSC58_04788 [Trypanosoma rangeli SC58]	0	--
Tco_14.4_gene_00529	Tco_14.4_contig_00012	48132	49034	903	-	TRSC58_01344	6e-125	100	hypothetical protein	gi|554944942|gb|ESL10915.1|	5e-123	100	hypothetical protein TRSC58_01344 [Trypanosoma rangeli SC58]	0	--
Tco_14.4_gene_00530	Tco_14.4_contig_00012	49794	63635	13842	-	TcCLB.508257.170	0	99.98	dynein heavy chain, putative	gi|118387693|ref|XP_001026949.1|	0	98.43	dynein-1-alpha heavy chain, flagellar inner arm I1 complex protein [Tetrahymena thermophila SB210]	1	3.6.1.3
Tco_14.4_gene_00531	Tco_14.4_contig_00012	64177	65766	1590	-	TRSC58_05462	0	85.05	hypothetical protein	gi|686630123|ref|XP_009307507.1|	0	90.44	putative TPR-repeat-containing chaperone protein DNAJ,putative [Trypanosoma grayi]	0	--
Tco_14.4_gene_00532	Tco_14.4_contig_00012	65774	66103	330	-	--	--	--	--	--	--	--	--	0	--
Tco_14.4_gene_00533	Tco_14.4_contig_00012	66791	67138	348	-	TRSC58_06226	2e-58	100	small nuclear ribonucleoprotein SmD3	gi|554931825|gb|ESL06105.1|	3e-56	100	small nuclear ribonucleoprotein SmD3 [Trypanosoma rangeli SC58]	0	--
Tco_14.4_gene_00534	Tco_14.4_contig_00012	67518	68213	696	-	TRSC58_01229	8e-116	100	aquaporin 9	gi|554945312|gb|ESL11030.1|	7e-114	100	aquaporin 9 [Trypanosoma rangeli SC58]	0	--
Tco_14.4_gene_00535	Tco_14.4_contig_00012	68560	69225	666	-	TRSC58_05594	1e-93	97.33	hypothetical protein	gi|554933172|gb|ESL06729.1|	9e-92	97.33	hypothetical protein TRSC58_05594 [Trypanosoma rangeli SC58]	0	--
Tco_14.4_gene_00536	Tco_14.4_contig_00012	69646	69996	351	-	TRSC58_05999	4e-33	47.93	hypothetical protein	gi|554932306|gb|ESL06329.1|	6e-31	47.93	hypothetical protein TRSC58_05999 [Trypanosoma rangeli SC58]	0	--
Tco_14.4_gene_00537	Tco_14.4_contig_00012	69995	70510	516	+	--	--	--	--	--	--	--	--	0	--
Tco_14.4_gene_00538	Tco_14.4_contig_00012	71335	71676	342	-	TRSC58_02773	1e-36	40.15	hypothetical protein	gi|686630133|ref|XP_009307512.1|	1e-11	38.87	TPR protein [Trypanosoma grayi]	0	--
Tco_14.4_gene_00539	Tco_14.4_contig_00012	71945	72511	567	-	TRSC58_04426	7e-107	100	ribosomal protein L14	gi|554935631|gb|ESL07881.1|	5e-105	100	ribosomal protein L14 [Trypanosoma rangeli SC58]	0	--
Tco_14.4_gene_00540	Tco_14.4_contig_00012	72742	73335	594	-	TRSC58_02619	1e-98	100	hypothetical protein	gi|554940880|gb|ESL09658.1|	1e-96	100	hypothetical protein TRSC58_02619 [Trypanosoma rangeli SC58]	0	--
Tco_14.4_gene_00541	Tco_14.4_contig_00012	73613	74587	975	-	TRSC58_02973	7e-165	96.6	hypothetical protein	gi|554939750|gb|ESL09308.1|	6e-163	96.6	hypothetical protein TRSC58_02973 [Trypanosoma rangeli SC58]	0	--
Tco_14.4_gene_00542	Tco_14.4_contig_00012	75039	78545	3507	-	TRSC58_03625	0	99.74	hypothetical protein	gi|146099687|ref|XP_001468716.1|	0	98.62	conserved hypothetical protein [Leishmania infantum JPCM5]	0	--
Tco_14.4_gene_00543	Tco_14.4_contig_00013	576	1670	1095	-	TRSC58_05364	1e-177	95.91	carrier protein	gi|554933656|gb|ESL06954.1|	1e-175	95.91	carrier protein [Trypanosoma rangeli SC58]	0	--
Tco_14.4_gene_00544	Tco_14.4_contig_00013	2415	3629	1215	-	TcCLB.508989.30	4e-137	99.76	RNA-binding protein, putative	gi|71419988|ref|XP_811333.1|	4e-135	99.76	RNA-binding protein [Trypanosoma cruzi strain CL Brener]	0	--
Tco_14.4_gene_00545	Tco_14.4_contig_00013	4070	7039	2970	-	TRSC58_01484	0	100	hypothetical protein	gi|407866753|gb|EKG08374.1|	0	97.14	hypothetical protein TCSYLVIO_000477 [Trypanosoma cruzi]	0	--
Tco_14.4_gene_00546	Tco_14.4_contig_00013	7344	8045	702	-	TRSC58_00749	2e-111	100	hypothetical protein	gi|686636785|ref|XP_009310838.1|	1e-72	100	chaperone protein DNAJ [Trypanosoma grayi]	0	--
Tco_14.4_gene_00547	Tco_14.4_contig_00013	9650	10450	801	-	TRSC58_05615	6e-140	100	hypothetical protein	gi|554933126|gb|ESL06708.1|	5e-138	100	hypothetical protein TRSC58_05615 [Trypanosoma rangeli SC58]	0	--
Tco_14.4_gene_00548	Tco_14.4_contig_00013	11201	13087	1887	-	TcCLB.508989.80	2e-176	73.87	hypothetical protein	gi|71419998|ref|XP_811337.1|	2e-174	73.87	hypothetical protein [Trypanosoma cruzi strain CL Brener]	0	--
Tco_14.4_gene_00549	Tco_14.4_contig_00013	15730	17937	2208	-	TCSYLVIO_000504	0	100	hypothetical protein	gi|686645954|ref|XP_009315422.1|	0	99.87	putative eukaryotic translation initiation factor 4 gamma [Trypanosoma grayi]	0	--
Tco_14.4_gene_00550	Tco_14.4_contig_00013	19802	21694	1893	-	TcCLB.508989.100	0	100	hypothetical protein, conserved	gi|407393003|gb|EKF26473.1|	0	100	nucleoside diphosphate kinase, putative [Trypanosoma cruzi marinkellei]	1	2.7.4.6
Tco_14.4_gene_00551	Tco_14.4_contig_00013	22806	23333	528	-	TRSC58_01130	5e-84	100	hypothetical protein	gi|554945639|gb|ESL11129.1|	3e-82	100	hypothetical protein TRSC58_01130 [Trypanosoma rangeli SC58]	0	--
Tco_14.4_gene_00552	Tco_14.4_contig_00013	23877	24629	753	-	TRSC58_01872	2e-105	100	hypothetical protein	gi|554943246|gb|ESL10397.1|	2e-103	100	hypothetical protein TRSC58_01872 [Trypanosoma rangeli SC58]	0	--
Tco_14.4_gene_00553	Tco_14.4_contig_00013	27777	29435	1659	-	TCSYLVIO_000508	0	100	hypothetical protein	gi|686637089|ref|XP_009310990.1|	0	100	putative ataxin-2 isoform X1 [Trypanosoma grayi]	0	--
Tco_14.4_gene_00554	Tco_14.4_contig_00013	29997	30560	564	-	TcCLB.509571.10	8e-95	100	hypothetical protein, conserved	gi|71411409|ref|XP_807955.1|	5e-93	100	hypothetical protein [Trypanosoma cruzi strain CL Brener]	0	--
Tco_14.4_gene_00555	Tco_14.4_contig_00013	31145	35002	3858	-	TRSC58_00748	0	100	hypothetical protein	gi|407392846|gb|EKF26436.1|	0	100	hypothetical protein MOQ_009869 [Trypanosoma cruzi marinkellei]	0	--
Tco_14.4_gene_00556	Tco_14.4_contig_00013	35551	36654	1104	-	TRSC58_05638	1e-160	100	hypothetical protein	gi|686637095|ref|XP_009310993.1|	2e-101	98.02	zinc finger family protein [Trypanosoma grayi]	0	--
Tco_14.4_gene_00557	Tco_14.4_contig_00013	37413	38861	1449	-	TRSC58_01182	0	99.79	hypothetical protein	gi|686637097|ref|XP_009310994.1|	3e-179	99.58	flagella associated protein [Trypanosoma grayi]	0	--
Tco_14.4_gene_00558	Tco_14.4_contig_00013	39305	39901	597	-	TRSC58_05552	2e-72	100	hypothetical protein	gi|554933260|gb|ESL06770.1|	2e-70	100	hypothetical protein TRSC58_05552 [Trypanosoma rangeli SC58]	0	--
Tco_14.4_gene_00559	Tco_14.4_contig_00013	40511	41605	1095	-	TRSC58_00705	1e-112	97.4	hypothetical protein	gi|554946936|gb|ESL11541.1|	1e-110	97.4	hypothetical protein TRSC58_00705 [Trypanosoma rangeli SC58]	0	--
Tco_14.4_gene_00560	Tco_14.4_contig_00013	42906	43565	660	-	TRSC58_00454	2e-122	100	rab1 small GTP-binding protein	gi|554947687|gb|ESL11788.1|	1e-120	100	rab1 small GTP-binding protein [Trypanosoma rangeli SC58]	0	--
Tco_14.4_gene_00561	Tco_14.4_contig_00013	44770	45435	666	-	TRSC58_00355	1e-119	100	small GTP-binding protein Rab7	gi|554947987|gb|ESL11886.1|	9e-118	100	small GTP-binding protein Rab7 [Trypanosoma rangeli SC58]	0	--
Tco_14.4_gene_00562	Tco_14.4_contig_00013	45767	46183	417	-	TRSC58_04566	2e-51	100	hypothetical protein	gi|554935331|gb|ESL07741.1|	2e-49	100	hypothetical protein TRSC58_04566 [Trypanosoma rangeli SC58]	0	--
Tco_14.4_gene_00563	Tco_14.4_contig_00013	46795	47952	1158	-	TRSC58_05813	0	100	flagellar protofilament ribbon protein	gi|554932702|gb|ESL06512.1|	0	100	flagellar protofilament ribbon protein [Trypanosoma rangeli SC58]	0	--
Tco_14.4_gene_00564	Tco_14.4_contig_00013	48261	48806	546	-	TcCLB.509573.40	1e-71	75.11	hypothetical protein, conserved	gi|71406434|ref|XP_805755.1|	7e-70	75.11	hypothetical protein [Trypanosoma cruzi strain CL Brener]	0	--
Tco_14.4_gene_00565	Tco_14.4_contig_00013	49145	52330	3186	-	TRSC58_02119	0	100	hypothetical protein	gi|686638005|ref|XP_009311448.1|	0	99.81	Importin-beta, N-terminal domain-containing protein [Trypanosoma grayi]	0	--
Tco_14.4_gene_00566	Tco_14.4_contig_00013	52822	54585	1764	-	TCDM_03329	0	94.49	hypothetical protein	gi|686638007|ref|XP_009311449.1|	6e-173	100	coiled-coil domain protein [Trypanosoma grayi]	0	--
Tco_14.4_gene_00567	Tco_14.4_contig_00013	55177	56100	924	-	TRSC58_01692	7e-152	100	hypothetical protein	gi|554943825|gb|ESL10574.1|	7e-150	100	hypothetical protein TRSC58_01692 [Trypanosoma rangeli SC58]	0	--
Tco_14.4_gene_00568	Tco_14.4_contig_00013	56518	57429	912	+	--	--	--	--	--	--	--	--	0	--
Tco_14.4_gene_00569	Tco_14.4_contig_00013	58878	59267	390	-	TRSC58_01072	4e-66	79.01	hypothetical protein	gi|554945828|gb|ESL11187.1|	5e-64	79.01	hypothetical protein TRSC58_01072 [Trypanosoma rangeli SC58]	0	--
Tco_14.4_gene_00570	Tco_14.4_contig_00013	61011	62336	1326	-	TRSC58_07056	0	99.55	amino acid transporter	gi|407392828|gb|EKF26426.1|	0	98.21	amino acid transporter, putative [Trypanosoma cruzi marinkellei]	0	--
Tco_14.4_gene_00571	Tco_14.4_contig_00013	64619	65956	1338	-	Tgr.1141.1020	8e-166	99.78	putative amino acid transporter PAT4	gi|686644696|ref|XP_009314793.1|	7e-164	99.78	putative amino acid transporter PAT4 [Trypanosoma grayi]	0	--
Tco_14.4_gene_00572	Tco_14.4_contig_00013	66166	66894	729	-	TRSC58_01021	8e-111	90.98	hypothetical protein	gi|554945983|gb|ESL11234.1|	6e-109	90.98	hypothetical protein TRSC58_01021 [Trypanosoma rangeli SC58]	0	--
Tco_14.4_gene_00573	Tco_14.4_contig_00013	68240	72616	4377	+	TCDM_02850	0	78.74	hypothetical protein	gi|407849391|gb|EKG04144.1|	0	100	hypothetical protein TCSYLVIO_004798, partial [Trypanosoma cruzi]	0	--
Tco_14.4_gene_00574	Tco_14.4_contig_00013	74220	77141	2922	+	TCSYLVIO_002724	0	35.16	hypothetical protein	gi|407404222|gb|EKF29775.1|	0	99.74	hypothetical protein MOQ_006425 [Trypanosoma cruzi marinkellei]	0	--
Tco_14.4_gene_00575	Tco_14.4_contig_00014	430	1038	609	-	TCSYLVIO_003654	3e-36	40.81	hypothetical protein	gi|407851206|gb|EKG05272.1|	2e-34	40.81	hypothetical protein TCSYLVIO_003654 [Trypanosoma cruzi]	0	--
Tco_14.4_gene_00576	Tco_14.4_contig_00014	1135	2133	999	-	TcCLB.510347.10	2e-57	38.02	hypothetical protein	gi|71410981|ref|XP_807759.1|	2e-55	38.02	hypothetical protein [Trypanosoma cruzi strain CL Brener]	0	--
Tco_14.4_gene_00577	Tco_14.4_contig_00014	2389	3930	1542	-	Tc_MARK_2406	0	100	hypothetical protein, conserved	gi|146090477|ref|XP_001470586.1|	0	92.44	conserved hypothetical protein [Leishmania infantum JPCM5]	2	2.1.1,6.3.2.4
Tco_14.4_gene_00578	Tco_14.4_contig_00014	4354	4812	459	-	Tgr.657.1030	7e-18	88.73	hypothetical protein	gi|686641205|ref|XP_009313048.1|	7e-16	88.73	hypothetical protein DQ04_06571030 [Trypanosoma grayi]	0	--
Tco_14.4_gene_00579	Tco_14.4_contig_00014	5240	5626	387	+	--	--	--	--	--	--	--	--	0	--
Tco_14.4_gene_00580	Tco_14.4_contig_00014	6177	8510	2334	-	TRSC58_05795	0	100	hypothetical protein	gi|407412125|gb|EKF33970.1|	0	99.86	hypothetical protein MOQ_002405 [Trypanosoma cruzi marinkellei]	0	--
Tco_14.4_gene_00581	Tco_14.4_contig_00014	9250	10578	1329	-	TRSC58_03211	0	99.74	serine/threonine protein phosphatase	gi|554938986|gb|ESL09076.1|	0	99.74	serine/threonine protein phosphatase [Trypanosoma rangeli SC58]	1	3.1.3.16
Tco_14.4_gene_00582	Tco_14.4_contig_00014	11321	12625	1305	-	TRSC58_06326	5e-161	94.24	hypothetical protein	gi|554931610|gb|ESL06006.1|	5e-159	94.24	hypothetical protein TRSC58_06326 [Trypanosoma rangeli SC58]	0	--
Tco_14.4_gene_00583	Tco_14.4_contig_00014	13695	15185	1491	-	TcCLB.510347.60	0	98.38	protein kinase, putative	gi|407412156|gb|EKF33997.1|	0	99.38	protein kinase, putative [Trypanosoma cruzi marinkellei]	1	2.7.11
Tco_14.4_gene_00584	Tco_14.4_contig_00014	16465	17415	951	-	TRSC58_04167	1e-161	98.42	hypothetical protein	gi|311978192|ref|YP_003987312.1|	3e-83	97.23	uncharacterized dTDP-4-dehydrorhamnose reductase domain protein [Acanthamoeba polyphaga mimivirus]	1	1.1.1.133
Tco_14.4_gene_00585	Tco_14.4_contig_00014	18176	18595	420	-	TRSC58_03896	2e-71	100	hypothetical protein	gi|554936793|gb|ESL08401.1|	2e-69	100	hypothetical protein TRSC58_03896 [Trypanosoma rangeli SC58]	0	--
Tco_14.4_gene_00586	Tco_14.4_contig_00014	19163	20860	1698	-	TRSC58_05837	0	98.76	hypothetical protein	gi|686635873|ref|XP_009310382.1|	0	99.64	phosphatidylinositol-4-phosphate 5-kinase [Trypanosoma grayi]	0	--
Tco_14.4_gene_00587	Tco_14.4_contig_00014	21749	25951	4203	-	TRSC58_03712	0	99.93	hypothetical protein	gi|407412176|gb|EKF34013.1|	0	100	hypothetical protein MOQ_002400 [Trypanosoma cruzi marinkellei]	0	--
Tco_14.4_gene_00588	Tco_14.4_contig_00014	26538	27224	687	-	TRSC58_04098	2e-117	100	phosphatidyltransferase	gi|554936320|gb|ESL08203.1|	2e-115	100	phosphatidyltransferase [Trypanosoma rangeli SC58]	1	2.7.8.11
Tco_14.4_gene_00589	Tco_14.4_contig_00014	27609	27977	369	-	TRSC58_02021	4e-59	92.31	hypothetical protein	gi|554942764|gb|ESL10249.1|	6e-57	92.31	hypothetical protein TRSC58_02021 [Trypanosoma rangeli SC58]	0	--
Tco_14.4_gene_00590	Tco_14.4_contig_00014	28331	29323	993	-	TRSC58_00209	2e-139	100	hypothetical protein	gi|554948428|gb|ESL12030.1|	2e-137	100	hypothetical protein TRSC58_00209 [Trypanosoma rangeli SC58]	0	--
Tco_14.4_gene_00591	Tco_14.4_contig_00014	29659	30423	765	-	TcCLB.503925.110	7e-114	99.22	hypothetical protein, conserved	gi|71420354|ref|XP_811462.1|	6e-112	99.22	hypothetical protein [Trypanosoma cruzi strain CL Brener]	0	--
Tco_14.4_gene_00592	Tco_14.4_contig_00014	31193	33124	1932	-	Tc_MARK_2396	0	98.77	protein kinase, putative	gi|407412220|gb|EKF34052.1|	0	98.77	protein kinase, putative [Trypanosoma cruzi marinkellei]	1	2.7.11
Tco_14.4_gene_00593	Tco_14.4_contig_00014	33369	34289	921	-	TCSYLVIO_003635	6e-125	98.37	metallopeptidase, putative,metallo-peptidase, clan MP, family M67, putative	gi|407412219|gb|EKF34051.1|	5e-123	99.02	metallopeptidase, putative,metallo-peptidase, clan MP, family M67, putative [Trypanosoma cruzi marinkellei]	0	--
Tco_14.4_gene_00594	Tco_14.4_contig_00014	35169	36920	1752	-	TRSC58_05091	0	97.99	hypothetical protein	gi|146090461|ref|XP_001470581.1|	0	97.2	conserved hypothetical protein [Leishmania infantum JPCM5]	0	--
Tco_14.4_gene_00595	Tco_14.4_contig_00014	37857	39251	1395	-	TRSC58_04488	0	87.71	hypothetical protein	gi|407412381|gb|EKF34189.1|	0	95.3	hypothetical protein MOQ_002388, partial [Trypanosoma cruzi marinkellei]	0	--
Tco_14.4_gene_00596	Tco_14.4_contig_00014	39767	40447	681	-	TRSC58_02822	4e-117	85.38	peroxisomal membrane protein 4	gi|554940229|gb|ESL09455.1|	3e-115	85.38	peroxisomal membrane protein 4 [Trypanosoma rangeli SC58]	0	--
Tco_14.4_gene_00597	Tco_14.4_contig_00014	40796	42979	2184	-	TcCLB.508613.20	0	95.79	hypothetical protein, conserved	gi|686633261|ref|XP_009309076.1|	0	95.77	minichromosome maintenance protein 10 [Trypanosoma grayi]	0	--
Tco_14.4_gene_00598	Tco_14.4_contig_00014	43933	57192	13260	-	TcCLB.509979.30	0	99.93	hypothetical protein, conserved	gi|157871391|ref|XP_001684245.1|	0	34.57	conserved hypothetical protein [Leishmania major strain Friedlin]	0	--
Tco_14.4_gene_00599	Tco_14.4_contig_00014	58150	67035	8886	-	TcCLB.509979.40	0	99.83	hypothetical protein, conserved	gi|407412429|gb|EKF34232.1|	0	99.89	hypothetical protein MOQ_002384 [Trypanosoma cruzi marinkellei]	0	--
Tco_14.4_gene_00600	Tco_14.4_contig_00014	67978	69849	1872	-	Tc_MARK_2382	0	99.68	sec1 family transport protein, putative	gi|146090444|ref|XP_001470575.1|	0	95.45	putative sec1 family transport protein [Leishmania infantum JPCM5]	0	--
Tco_14.4_gene_00601	Tco_14.4_contig_00014	70208	71035	828	-	TcCLB.509979.70	2e-81	99.64	hypothetical protein, conserved	gi|71667677|ref|XP_820785.1|	2e-79	99.64	hypothetical protein [Trypanosoma cruzi strain CL Brener]	0	--
Tco_14.4_gene_00602	Tco_14.4_contig_00014	71337	71741	405	-	TRSC58_04395	6e-63	100	60S ribosomal protein L35	gi|554935696|gb|ESL07911.1|	8e-61	100	60S ribosomal protein L35 [Trypanosoma rangeli SC58]	0	--
Tco_14.4_gene_00603	Tco_14.4_contig_00014	72045	72449	405	-	TRSC58_04395	6e-63	100	60S ribosomal protein L35	gi|554935696|gb|ESL07911.1|	8e-61	100	60S ribosomal protein L35 [Trypanosoma rangeli SC58]	0	--
Tco_14.4_gene_00604	Tco_14.4_contig_00014	73040	73423	384	-	TRSC58_04395	7e-63	100	60S ribosomal protein L35	gi|554935696|gb|ESL07911.1|	1e-60	100	60S ribosomal protein L35 [Trypanosoma rangeli SC58]	0	--
Tco_14.4_gene_00605	Tco_14.4_contig_00014	73703	75541	1839	-	TRSC58_02607	0	94.91	hypothetical protein	gi|686641765|ref|XP_009313328.1|	8e-149	68.85	serine/threonine protein kinase [Trypanosoma grayi]	0	--
Tco_14.4_gene_00606	Tco_14.4_contig_00015	170	1306	1137	-	TRSC58_05011	0	100	CYC2-like cyclin	gi|407411237|gb|EKF33388.1|	0	100	CYC2-like cyclin, putative,cyclin 6, putative [Trypanosoma cruzi marinkellei]	0	--
Tco_14.4_gene_00607	Tco_14.4_contig_00015	2963	4396	1434	-	TRSC58_04445	0	100	dihydrolipoyl dehydrogenase	gi|146097055|ref|XP_001468025.1|	0	100	putative dihydrolipoamide dehydrogenase [Leishmania infantum JPCM5]	1	1.8.1.4
Tco_14.4_gene_00608	Tco_14.4_contig_00015	4935	6107	1173	-	Tc_MARK_2746	0	99.49	chaperone DNAJ protein, putative	gi|407411239|gb|EKF33390.1|	4e-179	99.49	chaperone DNAJ protein, putative [Trypanosoma cruzi marinkellei]	0	--
Tco_14.4_gene_00609	Tco_14.4_contig_00015	6622	7314	693	-	TRSC58_00664	4e-115	94.87	hypothetical protein	gi|554947059|gb|ESL11581.1|	3e-113	94.87	hypothetical protein TRSC58_00664 [Trypanosoma rangeli SC58]	0	--
Tco_14.4_gene_00610	Tco_14.4_contig_00015	7672	8046	375	+	--	--	--	--	--	--	--	--	0	--
Tco_14.4_gene_00611	Tco_14.4_contig_00015	9180	10841	1662	-	TRSC58_05650	0	100	hypothetical protein	gi|554933051|gb|ESL06673.1|	0	100	hypothetical protein TRSC58_05650 [Trypanosoma rangeli SC58]	0	--
Tco_14.4_gene_00612	Tco_14.4_contig_00015	11961	13604	1644	-	TRSC58_00631	0	100	chaperonin alpha subunit	gi|125774917|ref|XP_001358710.1|	0	95.87	uncharacterized protein Dpse_GA18830 [Drosophila pseudoobscura pseudoobscura]	0	--
Tco_14.4_gene_00613	Tco_14.4_contig_00015	13925	14875	951	-	TRSC58_04948	1e-136	100	hypothetical protein	gi|554934525|gb|ESL07362.1|	9e-135	100	hypothetical protein TRSC58_04948 [Trypanosoma rangeli SC58]	0	--
Tco_14.4_gene_00614	Tco_14.4_contig_00015	15714	16553	840	-	TCSYLVIO_005310	6e-145	100	glucosamine-6-phosphate isomerase, putative,glucosamine-6-phosphate deaminase, putative	gi|407848185|gb|EKG03643.1|	5e-143	100	glucosamine-6-phosphate isomerase, putative,glucosamine-6-phosphate deaminase, putative [Trypanosoma cruzi]	1	3.5.99.6
Tco_14.4_gene_00615	Tco_14.4_contig_00015	18272	20209	1938	-	TRSC58_06046	0	100	mitogen-activated protein kinase	gi|407411225|gb|EKF33380.1|	0	100	mitogen-activated protein kinase, putative,kinase, putative [Trypanosoma cruzi marinkellei]	2	2.7,2.7.11
Tco_14.4_gene_00616	Tco_14.4_contig_00015	20780	23236	2457	-	TRSC58_02110	0	100	hypothetical protein	gi|407411226|gb|EKF33381.1|	0	100	hypothetical protein MOQ_002753 [Trypanosoma cruzi marinkellei]	0	--
Tco_14.4_gene_00617	Tco_14.4_contig_00015	23794	25062	1269	-	TRSC58_04345	0	96.22	dynein light intermediate chain	gi|407411227|gb|EKF33382.1|	0	97.63	dynein light intermediate chain, putative [Trypanosoma cruzi marinkellei]	0	--
Tco_14.4_gene_00618	Tco_14.4_contig_00015	29196	30203	1008	-	TRSC58_03070	2e-108	100	hypothetical protein	gi|554939438|gb|ESL09213.1|	2e-106	100	hypothetical protein TRSC58_03070 [Trypanosoma rangeli SC58]	0	--
Tco_14.4_gene_00619	Tco_14.4_contig_00015	31445	32104	660	-	TRSC58_03906	3e-116	100	hypothetical protein	gi|686636871|ref|XP_009310881.1|	5e-97	100	Rab family, other [Trypanosoma grayi]	0	--
Tco_14.4_gene_00620	Tco_14.4_contig_00015	32734	35391	2658	-	TRSC58_03130	0	100	hypothetical protein	gi|407411221|gb|EKF33378.1|	0	96.99	hypothetical protein MOQ_002757, partial [Trypanosoma cruzi marinkellei]	0	--
Tco_14.4_gene_00621	Tco_14.4_contig_00015	35688	38312	2625	-	TRSC58_05759	0	96.46	hypothetical protein	gi|686636865|ref|XP_009310878.1|	0	100	putative conserved oligomeric Golgi complex subunit 5-like [Trypanosoma grayi]	0	--
Tco_14.4_gene_00622	Tco_14.4_contig_00015	38678	40252	1575	-	TCDM_02663	0	100	hypothetical protein	gi|731705776|ref|XP_010702020.1|	1e-34	33.78	mitochondrial RNA binding protein, putative [Leishmania panamensis]	0	--
Tco_14.4_gene_00623	Tco_14.4_contig_00015	40790	41287	498	-	TRSC58_01454	4e-94	100	hypothetical protein	gi|686636861|ref|XP_009310876.1|	2e-90	100	putative NADH dehydrogenase subunit NI8M [Trypanosoma grayi]	0	--
Tco_14.4_gene_00624	Tco_14.4_contig_00015	41515	43404	1890	-	TRSC58_01445	0	100	hypothetical protein	gi|407411217|gb|EKF33375.1|	0	100	hypothetical protein MOQ_002760 [Trypanosoma cruzi marinkellei]	0	--
Tco_14.4_gene_00625	Tco_14.4_contig_00015	44026	49968	5943	-	TcCLB.509067.60	0	99.95	hypothetical protein, conserved	gi|407848193|gb|EKG03648.1|	0	70.3	hypothetical protein TCSYLVIO_005299 [Trypanosoma cruzi]	0	--
Tco_14.4_gene_00626	Tco_14.4_contig_00015	50749	53007	2259	-	Tc_MARK_2763	0	100	pyrroline-5-carboxylate synthetase-like protein, putative	gi|219128528|ref|XP_002184463.1|	0	97.99	delta l-pyrroline-5-carboxylate synthetase [Phaeodactylum tricornutum CCAP 1055/1]	2	1.2.1.41,2.7.2.11
Tco_14.4_gene_00627	Tco_14.4_contig_00015	53431	56091	2661	-	Tc_MARK_2764	0	100	hypothetical protein, conserved	gi|146097008|ref|XP_001468005.1|	0	99.79	conserved hypothetical protein [Leishmania infantum JPCM5]	0	--
Tco_14.4_gene_00628	Tco_14.4_contig_00015	57163	58215	1053	-	Tc_MARK_2765	9e-122	100	hypothetical protein	gi|407411206|gb|EKF33366.1|	8e-120	100	hypothetical protein MOQ_002765 [Trypanosoma cruzi marinkellei]	0	--
Tco_14.4_gene_00629	Tco_14.4_contig_00015	58978	62118	3141	-	TRSC58_05380	0	52.53	hypothetical protein	gi|554933622|gb|ESL06938.1|	0	61.87	hypothetical protein TRSC58_05380 [Trypanosoma rangeli SC58]	0	--
Tco_14.4_gene_00630	Tco_14.4_contig_00015	62877	65012	2136	-	TRSC58_05591	0	92.59	ABC transporter	gi|146096995|ref|XP_001468002.1|	0	86.93	putative ATP-binding cassette protein subfamily B, member 3 [Leishmania infantum JPCM5]	1	3.6.1.3
Tco_14.4_gene_00631	Tco_14.4_contig_00015	65400	66752	1353	-	TRSC58_01370	0	100	hypothetical protein	gi|407848201|gb|EKG03655.1|	0	99.76	hypothetical protein TCSYLVIO_005292 [Trypanosoma cruzi]	0	--
Tco_14.4_gene_00632	Tco_14.4_contig_00015	67279	67632	354	-	TRSC58_03069	8e-58	100	hypothetical protein	gi|554939442|gb|ESL09214.1|	1e-55	100	hypothetical protein TRSC58_03069 [Trypanosoma rangeli SC58]	0	--
Tco_14.4_gene_00633	Tco_14.4_contig_00015	68059	70605	2547	-	TRSC58_03450	0	98.82	hypothetical protein	gi|407411210|gb|EKF33370.1|	0	99.41	hypothetical protein MOQ_002769 [Trypanosoma cruzi marinkellei]	0	--
Tco_14.4_gene_00634	Tco_14.4_contig_00015	71843	74728	2886	-	TRSC58_04365	0	99.18	hypothetical protein	gi|146096981|ref|XP_001467998.1|	0	92.73	conserved hypothetical protein [Leishmania infantum JPCM5]	0	--
Tco_14.4_gene_00635	Tco_14.4_contig_00015	75547	75879	333	+	--	--	--	--	--	--	--	--	0	--
Tco_14.4_gene_00636	Tco_14.4_contig_00016	267	1508	1242	+	TRSC58_05257	0	99.03	UDP-N-acetylglucosamine--dolichyl-phosphate n- acetylglucosaminephosphotransferase	gi|554933878|gb|ESL07060.1|	0	99.03	UDP-N-acetylglucosamine--dolichyl-phosphate n- acetylglucosaminephosphotransferase [Trypanosoma rangeli SC58]	2	2.7.8.15,2.7.8.13
Tco_14.4_gene_00637	Tco_14.4_contig_00016	2171	3160	990	+	TcCLB.503823.110	8e-134	94.57	hypothetical protein, conserved	gi|686640671|ref|XP_009312781.1|	1e-109	93.86	GINS complex subunit 2 [Trypanosoma grayi]	0	--
Tco_14.4_gene_00638	Tco_14.4_contig_00016	3550	5373	1824	+	TcCLB.510283.160	6e-157	99.66	hypothetical protein, conserved	gi|71423597|ref|XP_812511.1|	6e-155	99.66	hypothetical protein [Trypanosoma cruzi strain CL Brener]	0	--
Tco_14.4_gene_00639	Tco_14.4_contig_00016	7216	10134	2919	+	TRSC58_06311	0	100	hypothetical protein	gi|528258222|gb|EPY37470.1|	0	99.9	U3 small nucleolar RNA-associated protein 21 [Angomonas deanei]	0	--
Tco_14.4_gene_00640	Tco_14.4_contig_00016	10655	12598	1944	+	TRSC58_03097	0	95.56	hypothetical protein	gi|407402043|gb|EKF29071.1|	0	91.55	hypothetical protein MOQ_007161 [Trypanosoma cruzi marinkellei]	0	--
Tco_14.4_gene_00641	Tco_14.4_contig_00016	13136	14746	1611	+	TRSC58_02195	0	100	hypothetical protein	gi|554942215|gb|ESL10076.1|	0	100	hypothetical protein TRSC58_02195 [Trypanosoma rangeli SC58]	0	--
Tco_14.4_gene_00642	Tco_14.4_contig_00016	15508	16380	873	+	TRSC58_02714	8e-149	100	ubiquinone biosynthesis methyltransferase	gi|554940577|gb|ESL09563.1|	7e-147	100	ubiquinone biosynthesis methyltransferase [Trypanosoma rangeli SC58]	2	2.1.1.201,2.1.1
Tco_14.4_gene_00643	Tco_14.4_contig_00016	17456	21331	3876	+	TcCLB.510285.70	0	97.91	kinetoplastid kinetochore protein 2, putative (kkt2)	gi|146102485|ref|XP_001469346.1|	0	99.28	putative protein kinase [Leishmania infantum JPCM5]	1	2.7.11
Tco_14.4_gene_00644	Tco_14.4_contig_00016	22906	23523	618	+	TRSC58_02614	3e-49	84.27	hypothetical protein	gi|554940895|gb|ESL09662.1|	2e-47	84.27	hypothetical protein TRSC58_02614 [Trypanosoma rangeli SC58]	0	--
Tco_14.4_gene_00645	Tco_14.4_contig_00016	24073	26628	2556	+	TRSC58_01086	0	99.88	hypothetical protein	gi|407402033|gb|EKF29065.1|	0	100	hypothetical protein MOQ_007166 [Trypanosoma cruzi marinkellei]	0	--
Tco_14.4_gene_00646	Tco_14.4_contig_00016	27431	29872	2442	+	TRSC58_01168	0	100	hypothetical protein	gi|407402034|gb|EKF29066.1|	0	100	hypothetical protein MOQ_007167 [Trypanosoma cruzi marinkellei]	0	--
Tco_14.4_gene_00647	Tco_14.4_contig_00016	30307	32337	2031	+	TcCLB.504827.130	0	100	eukaryotic translation initation factor 4 gamma, putative	gi|686621386|ref|XP_009306243.1|	0	100	putative eukaryotic initiation factor 4a [Trypanosoma grayi]	0	--
Tco_14.4_gene_00648	Tco_14.4_contig_00016	35394	36410	1017	+	TRSC58_01979	7e-176	100	hypothetical protein	gi|554942900|gb|ESL10291.1|	6e-174	100	hypothetical protein TRSC58_01979 [Trypanosoma rangeli SC58]	0	--
Tco_14.4_gene_00649	Tco_14.4_contig_00016	36841	39387	2547	+	TRSC58_01441	0	99.76	hypothetical protein	gi|686621382|ref|XP_009306241.1|	0	99.76	putative conserved oligomeric golgi complex subunit [Trypanosoma grayi]	0	--
Tco_14.4_gene_00650	Tco_14.4_contig_00016	39843	41393	1551	+	TRSC58_02985	0	99.81	hypothetical protein	gi|407402010|gb|EKF29058.1|	0	99.56	hypothetical protein MOQ_007174 [Trypanosoma cruzi marinkellei]	0	--
Tco_14.4_gene_00651	Tco_14.4_contig_00016	41901	42992	1092	+	TRSC58_03790	0	100	hypothetical protein	gi|407402007|gb|EKF29056.1|	0	100	hypothetical protein MOQ_007175 [Trypanosoma cruzi marinkellei]	0	--
Tco_14.4_gene_00652	Tco_14.4_contig_00016	43249	46041	2793	+	TRSC58_06543	0	100	hypothetical protein	gi|407402008|gb|EKF29057.1|	0	99.79	hypothetical protein MOQ_007176 [Trypanosoma cruzi marinkellei]	1	2.7
Tco_14.4_gene_00653	Tco_14.4_contig_00016	46681	47418	738	+	TRSC58_02079	8e-83	100	hypothetical protein	gi|554942581|gb|ESL10192.1|	6e-81	100	hypothetical protein TRSC58_02079 [Trypanosoma rangeli SC58]	0	--
Tco_14.4_gene_00654	Tco_14.4_contig_00016	48249	50960	2712	+	TRSC58_05617	0	100	hypothetical protein	gi|407402004|gb|EKF29054.1|	0	100	hypothetical protein MOQ_007177 [Trypanosoma cruzi marinkellei]	0	--
Tco_14.4_gene_00655	Tco_14.4_contig_00016	51354	53189	1836	+	TRSC58_04128	0	99.83	apurinic/apyrimidinic endonuclease	gi|407402005|gb|EKF29055.1|	0	99.33	apurinic/apyrimidinic endonuclease [Trypanosoma cruzi marinkellei]	2	4.2.99.18,3.1.-.-
Tco_14.4_gene_00656	Tco_14.4_contig_00016	53769	56384	2616	+	TcCLB.506673.60	0	98.01	beta-adaptin 3, putative,AP-3 adapter complex beta subunit, putative	gi|146104806|ref|XP_001469916.1|	0	86.27	putative adaptin [Leishmania infantum JPCM5]	0	--
Tco_14.4_gene_00657	Tco_14.4_contig_00016	57913	61728	3816	+	TcCLB.506673.69	0	87.67	hypothetical protein, conserved	gi|407402000|gb|EKF29052.1|	0	96.5	hypothetical protein MOQ_007181, partial [Trypanosoma cruzi marinkellei]	0	--
Tco_14.4_gene_00658	Tco_14.4_contig_00016	61767	62297	531	+	Tgr.1090.1010	1e-27	13.15	hypothetical conserved protein	gi|686644438|ref|XP_009314664.1|	4e-26	13.68	hypothetical protein DQ04_10901010 [Trypanosoma grayi]	0	--
Tco_14.4_gene_00659	Tco_14.4_contig_00016	63165	63587	423	+	TcIL3000_0_07010	4e-18	5.18	hypothetical protein, conserved	gi|686644438|ref|XP_009314664.1|	7e-16	10.5	hypothetical protein DQ04_10901010 [Trypanosoma grayi]	0	--
Tco_14.4_gene_00660	Tco_14.4_contig_00016	63845	70267	6423	+	TCDM_02199	0	99.25	hypothetical protein	gi|407401974|gb|EKF29046.1|	0	99.8	hypothetical protein MOQ_007186, partial [Trypanosoma cruzi marinkellei]	0	--
Tco_14.4_gene_00661	Tco_14.4_contig_00016	71249	74740	3492	+	TRSC58_00077	0	100	glycosyl hydrolase	gi|146104798|ref|XP_001469914.1|	0	98.09	putative glycosyl hydrolase [Leishmania infantum JPCM5]	1	3.2.1.28
Tco_14.4_gene_00662	Tco_14.4_contig_00019	594	2171	1578	-	TRSC58_05925	0	100	phosphoenolpyruvate carboxykinase (ATP)	gi|146091015|ref|XP_001466420.1|	0	100	putative glycosomal phosphoenolpyruvate carboxykinase [Leishmania infantum JPCM5]	2	4.1.1.49,4.1.1.-
Tco_14.4_gene_00663	Tco_14.4_contig_00019	3361	4524	1164	-	TcCLB.508441.10	4e-132	47.89	NUP-1 protein, putative	gi|88659206|gb|AAS44545.2|	3e-131	11.71	NUP-1 [Trypanosoma cruzi]	0	--
Tco_14.4_gene_00664	Tco_14.4_contig_00019	5228	6184	957	-	TcCLB.511617.9	9e-87	33.62	NUP-1 protein (pseudogene), putative	gi|256682103|gb|ACV07677.1|	4e-79	11.95	NUP-1 [Trypanosoma cruzi]	0	--
Tco_14.4_gene_00665	Tco_14.4_contig_00019	6441	8648	2208	-	Tc_MARK_9663	0	97.72	NUP-1 protein, putative	gi|256682103|gb|ACV07677.1|	0	28.64	NUP-1 [Trypanosoma cruzi]	0	--
Tco_14.4_gene_00666	Tco_14.4_contig_00019	9473	10579	1107	-	TRSC58_03910	0	100	GTP-binding protein	gi|407393511|gb|EKF26635.1|	0	97.22	GTP-binding protein, putative [Trypanosoma cruzi marinkellei]	0	--
Tco_14.4_gene_00667	Tco_14.4_contig_00019	11681	14728	3048	-	Tc_MARK_9665	0	100	hypothetical protein, conserved	gi|686636217|ref|XP_009310554.1|	0	100	putative dual specificity protein phosphatase [Trypanosoma grayi]	1	3.1.3.-
Tco_14.4_gene_00668	Tco_14.4_contig_00019	15993	18239	2247	-	TcCLB.509099.30	0	99.73	paraflagellar rod protein, putative	gi|154339992|ref|XP_001565953.1|	0	99.1	paraflagellar rod protein-like protein [Leishmania braziliensis MHOM/BR/75/M2904]	0	--
Tco_14.4_gene_00669	Tco_14.4_contig_00019	18634	19926	1293	-	TCSYLVIO_000426	1e-73	83.55	hypothetical protein	gi|407866853|gb|EKG08421.1|	1e-71	83.55	hypothetical protein TCSYLVIO_000426 [Trypanosoma cruzi]	0	--
Tco_14.4_gene_00670	Tco_14.4_contig_00019	21004	22938	1935	-	TRSC58_01995	0	98.45	trypanothione synthetase	gi|146091037|ref|XP_001466426.1|	0	97.39	putative trypanothione synthetase [Leishmania infantum JPCM5]	4	1.8.1.12,6.3.1.8,6.3.1.9,3.5.1.-
Tco_14.4_gene_00671	Tco_14.4_contig_00019	23557	24921	1365	-	TRSC58_00382	0	99.31	hypothetical protein	gi|407393494|gb|EKF26631.1|	0	84.26	hypothetical protein MOQ_009670 [Trypanosoma cruzi marinkellei]	0	--
Tco_14.4_gene_00672	Tco_14.4_contig_00019	25292	27547	2256	-	TRSC58_02765	0	99.47	endo/exonuclease Mre11	gi|146091045|ref|XP_001466428.1|	0	99.42	putative endo/exonuclease Mre11 [Leishmania infantum JPCM5]	0	--
Tco_14.4_gene_00673	Tco_14.4_contig_00019	28021	31545	3525	-	TRSC58_03439	0	100	hypothetical protein	gi|154340002|ref|XP_001565958.1|	0	99.91	conserved hypothetical protein [Leishmania braziliensis MHOM/BR/75/M2904]	0	--
Tco_14.4_gene_00674	Tco_14.4_contig_00019	32160	32882	723	-	TRSC58_01332	4e-95	100	hypothetical protein	gi|686630163|ref|XP_009307527.1|	3e-77	100	protein FAM18B1 [Trypanosoma grayi]	0	--
Tco_14.4_gene_00675	Tco_14.4_contig_00019	33461	34762	1302	-	TcCLB.509319.30	3e-145	89.79	hypothetical protein, conserved	gi|695065281|ref|XP_009421227.1|	3e-17	28.96	PREDICTED: uncharacterized protein LOC104000815 [Musa acuminata subsp. malaccensis]	0	--
Tco_14.4_gene_00676	Tco_14.4_contig_00019	36362	36751	390	-	TcCLB.509319.20	4e-62	100	hypothetical protein, conserved	gi|71417562|ref|XP_810594.1|	5e-60	100	hypothetical protein [Trypanosoma cruzi strain CL Brener]	0	--
Tco_14.4_gene_00677	Tco_14.4_contig_00019	37230	39002	1773	-	TRSC58_00897	0	100	hypothetical protein	gi|407393486|gb|EKF26626.1|	0	100	hypothetical protein MOQ_009675 [Trypanosoma cruzi marinkellei]	1	1.14
Tco_14.4_gene_00678	Tco_14.4_contig_00019	40125	42569	2445	-	TCSYLVIO_000433	0	96.33	hypothetical protein	gi|407393482|gb|EKF26624.1|	0	94.14	hypothetical protein MOQ_009676 [Trypanosoma cruzi marinkellei]	0	--
Tco_14.4_gene_00679	Tco_14.4_contig_00019	43133	43729	597	-	TRSC58_05479	2e-82	93.23	hypothetical protein	gi|686630173|ref|XP_009307532.1|	5e-59	97.96	Variant surface glycoprotein [Trypanosoma grayi]	0	--
Tco_14.4_gene_00680	Tco_14.4_contig_00019	44299	46710	2412	-	TRSC58_00770	0	100	protein kinase	gi|407393480|gb|EKF26623.1|	0	100	protein kinase, putative [Trypanosoma cruzi marinkellei]	1	2.7.11
Tco_14.4_gene_00681	Tco_14.4_contig_00019	47243	50671	3429	-	TCSYLVIO_000435	0	100	hypothetical protein	gi|407866846|gb|EKG08416.1|	0	100	hypothetical protein TCSYLVIO_000435 [Trypanosoma cruzi]	0	--
Tco_14.4_gene_00682	Tco_14.4_contig_00019	51269	52180	912	-	TRSC58_02916	2e-97	100	hypothetical protein	gi|554939929|gb|ESL09363.1|	1e-95	100	hypothetical protein TRSC58_02916 [Trypanosoma rangeli SC58]	0	--
Tco_14.4_gene_00683	Tco_14.4_contig_00019	53309	53665	357	-	TRSC58_05007	2e-53	100	small nuclear ribonucleoprotein	gi|554934404|gb|ESL07306.1|	3e-51	100	small nuclear ribonucleoprotein [Trypanosoma rangeli SC58]	0	--
Tco_14.4_gene_00684	Tco_14.4_contig_00019	54646	57354	2709	-	TCSYLVIO_000437	0	100	FtsJ cell division protein, putative	gi|146091082|ref|XP_001466438.1|	0	100	putative FtsJ cell division protein [Leishmania infantum JPCM5]	1	2.1.1
Tco_14.4_gene_00685	Tco_14.4_contig_00019	57722	59323	1602	-	TRSC58_05031	0	100	hypothetical protein	gi|686630185|ref|XP_009307538.1|	9e-166	99.04	putative TBC1 domain family member 22A [Trypanosoma grayi]	0	--
Tco_14.4_gene_00686	Tco_14.4_contig_00019	61018	61608	591	-	TRSC58_01336	1e-104	100	hypothetical protein	gi|686641463|ref|XP_009313177.1|	2e-84	95.5	GMP-PDE, delta subunit family protein [Trypanosoma grayi]	0	--
Tco_14.4_gene_00687	Tco_14.4_contig_00019	63157	64152	996	-	TRSC58_01644	1e-118	94.92	hypothetical protein	gi|554943977|gb|ESL10620.1|	9e-117	94.92	hypothetical protein TRSC58_01644 [Trypanosoma rangeli SC58]	0	--
Tco_14.4_gene_00688	Tco_14.4_contig_00019	64920	65975	1056	-	Tc_MARK_9683	4e-145	96.02	mitochondrial carrier protein, putative	gi|407393468|gb|EKF26617.1|	3e-143	96.02	mitochondrial carrier protein, putative [Trypanosoma cruzi marinkellei]	0	--
Tco_14.4_gene_00689	Tco_14.4_contig_00019	67493	68062	570	-	TRSC58_04313	4e-89	51.92	branched-chain amino acid aminotransferase	gi|554935871|gb|ESL07992.1|	3e-87	51.92	branched-chain amino acid aminotransferase [Trypanosoma rangeli SC58]	1	2.6.1.42
Tco_14.4_gene_00690	Tco_14.4_contig_00019	68145	68633	489	-	TRSC58_04313	2e-61	36.26	branched-chain amino acid aminotransferase	gi|554935871|gb|ESL07992.1|	2e-59	36.26	branched-chain amino acid aminotransferase [Trypanosoma rangeli SC58]	1	2.6.1
Tco_14.4_gene_00691	Tco_14.4_contig_00019	69090	69728	639	-	TRSC58_03889	2e-101	100	hypothetical protein	gi|554936814|gb|ESL08408.1|	1e-99	100	hypothetical protein TRSC58_03889 [Trypanosoma rangeli SC58]	0	--
Tco_14.4_gene_00692	Tco_14.4_contig_00019	70191	70961	771	-	TRSC58_02103	2e-92	71.08	hypothetical protein	gi|686641453|ref|XP_009313172.1|	1e-71	96.17	ICAM-like surface protein [Trypanosoma grayi]	0	--
Tco_14.4_gene_00693	Tco_14.4_contig_00017	2	505	504	-	TCSYLVIO_010553	9e-53	11.62	protein kinase, putative	gi|407832708|gb|EKF98547.1|	7e-51	11.62	protein kinase, putative [Trypanosoma cruzi]	1	2.7
Tco_14.4_gene_00694	Tco_14.4_contig_00017	1549	6099	4551	-	TRSC58_06967	0	100	protein kinase	gi|554930270|gb|ESL05386.1|	0	100	protein kinase [Trypanosoma rangeli SC58]	1	2.7
Tco_14.4_gene_00695	Tco_14.4_contig_00017	7250	21277	14028	-	TRSC58_06939	0	99.88	hypothetical protein	gi|407396087|gb|EKF27352.1|	0	98.56	DNA repair and recombination protein RAD54, putative [Trypanosoma cruzi marinkellei]	0	--
Tco_14.4_gene_00696	Tco_14.4_contig_00017	22882	23583	702	-	TcCLB.509775.40	1e-118	99.14	iron superoxide dismutase, putative	gi|71422516|ref|XP_812157.1|	8e-117	99.14	iron superoxide dismutase [Trypanosoma cruzi strain CL Brener]	1	1.15.1.1
Tco_14.4_gene_00697	Tco_14.4_contig_00017	23982	25271	1290	-	TRSC58_01843	0	100	ribosomal protein L2	gi|146077898|ref|XP_001463370.1|	0	99.74	putative ribosomal protein L2 [Leishmania infantum JPCM5]	0	--
Tco_14.4_gene_00698	Tco_14.4_contig_00017	26208	27653	1446	-	TRSC58_03180	4e-125	99.29	hypothetical protein	gi|554939083|gb|ESL09107.1|	4e-123	99.29	hypothetical protein TRSC58_03180 [Trypanosoma rangeli SC58]	0	--
Tco_14.4_gene_00699	Tco_14.4_contig_00017	28122	30011	1890	-	TRSC58_03284	0	100	hypothetical protein	gi|71651085|ref|XP_814227.1|	2e-175	100	ADG2 [Trypanosoma cruzi strain CL Brener]	0	--
Tco_14.4_gene_00700	Tco_14.4_contig_00017	30368	30736	369	-	TRSC58_06294	1e-61	100	hypothetical protein	gi|71404794|ref|XP_805073.1|	6e-50	98.35	ADG1 [Trypanosoma cruzi strain CL Brener]	0	--
Tco_14.4_gene_00701	Tco_14.4_contig_00017	32413	35433	3021	-	TcCLB.509777.70	0	100	Calcium ATPase SERCA-like	gi|118403622|ref|NP_001072333.1|	0	95.35	sarcoplasmic/endoplasmic reticulum calcium ATPase 3 [Xenopus tropicalis]	2	3.6.3.6,3.6.3.8
Tco_14.4_gene_00702	Tco_14.4_contig_00017	35947	36741	795	-	TRSC58_03090	6e-136	100	hypothetical protein	gi|554939376|gb|ESL09193.1|	5e-134	100	hypothetical protein TRSC58_03090 [Trypanosoma rangeli SC58]	0	--
Tco_14.4_gene_00703	Tco_14.4_contig_00017	37256	38848	1593	-	TRSC58_00330	0	99.24	hypothetical protein	gi|528221802|gb|EPY22674.1|	0	99.23	aarF domain-containing kinase [Strigomonas culicis]	1	2.7
Tco_14.4_gene_00704	Tco_14.4_contig_00017	39521	42070	2550	-	TcCLB.509777.100	0	98.24	ubiquitin-activating enzyme, putative	gi|407396131|gb|EKF27365.1|	0	100	ubiquitin-activating enzyme-like protein [Trypanosoma cruzi marinkellei]	0	--
Tco_14.4_gene_00705	Tco_14.4_contig_00017	42514	43122	609	-	TRSC58_02086	6e-69	100	hypothetical protein	gi|554942559|gb|ESL10185.1|	4e-67	100	hypothetical protein TRSC58_02086 [Trypanosoma rangeli SC58]	0	--
Tco_14.4_gene_00706	Tco_14.4_contig_00017	43993	45780	1788	-	TRSC58_06498	0	99.26	hypothetical protein	gi|407396138|gb|EKF27369.1|	0	99.33	eukaryotic translation initiation factor 3 subunit, putative [Trypanosoma cruzi marinkellei]	1	3.1.4.12
Tco_14.4_gene_00707	Tco_14.4_contig_00017	47040	47918	879	-	TcCLB.511655.40	5e-162	100	hypothetical protein, conserved	gi|686646126|ref|XP_009315508.1|	1e-138	100	gamma carbonic dehydratase [Trypanosoma grayi]	0	--
Tco_14.4_gene_00708	Tco_14.4_contig_00017	48582	49418	837	-	TRSC58_04576	1e-76	100	hypothetical protein	gi|554935309|gb|ESL07731.1|	1e-74	100	hypothetical protein TRSC58_04576 [Trypanosoma rangeli SC58]	0	--
Tco_14.4_gene_00709	Tco_14.4_contig_00017	49763	50443	681	-	TRSC58_06139	7e-97	100	hypothetical protein	gi|554932004|gb|ESL06190.1|	5e-95	100	hypothetical protein TRSC58_06139 [Trypanosoma rangeli SC58]	0	--
Tco_14.4_gene_00710	Tco_14.4_contig_00017	50809	51759	951	-	TRSC58_04796	2e-117	99.67	hypothetical protein	gi|686642955|ref|XP_009313923.1|	2e-70	95.49	phosphatidylinositol glycan, class H [Trypanosoma grayi]	1	2.4.1.198
Tco_14.4_gene_00711	Tco_14.4_contig_00017	52256	55660	3405	-	TRSC58_01313	0	99.56	DNA repair protein	gi|407396162|gb|EKF27377.1|	0	99.58	DNA repair protein, putative [Trypanosoma cruzi marinkellei]	1	3.1.-.-
Tco_14.4_gene_00712	Tco_14.4_contig_00017	56057	57490	1434	-	TRSC58_02792	0	100	hypothetical protein	gi|407396161|gb|EKF27376.1|	0	100	hypothetical protein MOQ_008905 [Trypanosoma cruzi marinkellei]	0	--
Tco_14.4_gene_00713	Tco_14.4_contig_00017	58234	58656	423	+	--	--	--	--	--	--	--	--	0	--
Tco_14.4_gene_00714	Tco_14.4_contig_00017	58723	60801	2079	-	TRSC58_01850	0	83.57	hypothetical protein	gi|554943313|gb|ESL10417.1|	0	83.57	hypothetical protein TRSC58_01850 [Trypanosoma rangeli SC58]	0	--
Tco_14.4_gene_00715	Tco_14.4_contig_00017	61271	62056	786	-	TRSC58_00206	2e-134	100	hypothetical protein	gi|554948436|gb|ESL12032.1|	2e-132	100	hypothetical protein TRSC58_00206 [Trypanosoma rangeli SC58]	0	--
Tco_14.4_gene_00716	Tco_14.4_contig_00017	62459	63760	1302	-	TCDM_06144	2e-120	94.66	hypothetical protein	gi|557862097|gb|ESS65437.1|	2e-118	94.66	hypothetical protein TCDM_06144 [Trypanosoma cruzi Dm28c]	0	--
Tco_14.4_gene_00717	Tco_14.4_contig_00017	65441	66826	1386	-	TRSC58_01093	0	99.11	dual-specificity protein phosphatase	gi|554945761|gb|ESL11166.1|	0	99.11	dual-specificity protein phosphatase [Trypanosoma rangeli SC58]	2	3.1.3.-,3.1.3.48
Tco_14.4_gene_00718	Tco_14.4_contig_00017	67611	70985	3375	-	TCSYLVIO_010530	0	99.91	delta-adaptin, putative,adaptor complex protein AP-3 delta subunit 1, putative	gi|146077823|ref|XP_001463350.1|	0	99.12	putative adaptor complex protein (AP) 3 delta subunit 1 [Leishmania infantum JPCM5]	0	--
Tco_14.4_gene_00719	Tco_14.4_contig_00018	473	1720	1248	-	TRSC58_02932	0	100	hypothetical protein	gi|554939881|gb|ESL09347.1|	0	100	hypothetical protein TRSC58_02932 [Trypanosoma rangeli SC58]	0	--
Tco_14.4_gene_00720	Tco_14.4_contig_00018	2735	5068	2334	-	TRSC58_05157	0	100	hypothetical protein	gi|686638363|ref|XP_009311627.1|	2e-171	93.83	inositol 5-phosphatase-like protein [Trypanosoma grayi]	0	--
Tco_14.4_gene_00721	Tco_14.4_contig_00018	5446	9336	3891	-	TcCLB.506265.60	0	99.92	hypothetical protein, conserved	gi|407411458|gb|EKF33515.1|	0	99.92	hypothetical protein MOQ_002624 [Trypanosoma cruzi marinkellei]	1	4.6
Tco_14.4_gene_00722	Tco_14.4_contig_00018	9523	10131	609	-	TRSC58_01822	6e-71	100	hypothetical protein	gi|554943407|gb|ESL10445.1|	4e-69	100	hypothetical protein TRSC58_01822 [Trypanosoma rangeli SC58]	0	--
Tco_14.4_gene_00723	Tco_14.4_contig_00018	10879	11673	795	-	Tc_MARK_2622	5e-74	82.28	hypothetical protein, conserved	gi|71661003|ref|XP_817529.1|	2e-70	100	chaperone DnaJ protein [Trypanosoma cruzi strain CL Brener]	0	--
Tco_14.4_gene_00724	Tco_14.4_contig_00018	11903	12241	339	-	TRSC58_01282	1e-40	99.11	hypothetical protein	gi|554945143|gb|ESL10977.1|	2e-38	99.11	hypothetical protein TRSC58_01282 [Trypanosoma rangeli SC58]	0	--
Tco_14.4_gene_00725	Tco_14.4_contig_00018	12569	15391	2823	-	TRSC58_04567	0	100	mitochondrial DNA polymerase I protein A	gi|21929659|gb|AAM81962.1|AF445376_1	0	99.69	AF445376_1 DNA polymerase I-like protein A [Trypanosoma brucei]	1	2.7.7.7
Tco_14.4_gene_00726	Tco_14.4_contig_00018	15869	24058	8190	-	TcCLB.506265.20	0	100	hypothetical protein, conserved	gi|407411453|gb|EKF33510.1|	0	99.93	hypothetical protein MOQ_002619 [Trypanosoma cruzi marinkellei]	0	--
Tco_14.4_gene_00727	Tco_14.4_contig_00018	24599	25651	1053	-	Tc_MARK_2618	6e-145	99.14	hypothetical protein, conserved	gi|407411452|gb|EKF33509.1|	5e-143	99.14	hypothetical protein MOQ_002618 [Trypanosoma cruzi marinkellei]	0	--
Tco_14.4_gene_00728	Tco_14.4_contig_00018	26956	28731	1776	-	TRSC58_02593	0	100	hypothetical protein	gi|554940963|gb|ESL09683.1|	0	100	hypothetical protein TRSC58_02593, partial [Trypanosoma rangeli SC58]	0	--
Tco_14.4_gene_00729	Tco_14.4_contig_00018	29566	30345	780	-	TRSC58_06119	7e-110	82.18	hypothetical protein	gi|554932048|gb|ESL06209.1|	6e-108	82.18	hypothetical protein TRSC58_06119 [Trypanosoma rangeli SC58]	0	--
Tco_14.4_gene_00730	Tco_14.4_contig_00018	31228	33936	2709	-	TRSC58_03698	0	99.12	hypothetical protein	gi|407411461|gb|EKF33517.1|	0	100	hypothetical protein MOQ_002615 [Trypanosoma cruzi marinkellei]	0	--
Tco_14.4_gene_00731	Tco_14.4_contig_00018	35903	37714	1812	-	TRSC58_05368	0	100	hypothetical protein	gi|407411460|gb|EKF33516.1|	0	100	hypothetical protein MOQ_002614 [Trypanosoma cruzi marinkellei]	0	--
Tco_14.4_gene_00732	Tco_14.4_contig_00018	39456	42005	2550	-	TRSC58_05874	0	99.53	hypothetical protein	gi|407411466|gb|EKF33521.1|	0	100	hypothetical protein MOQ_002613 [Trypanosoma cruzi marinkellei]	0	--
Tco_14.4_gene_00733	Tco_14.4_contig_00018	42781	44646	1866	-	TcCLB.507735.60	0	100	hypothetical protein, conserved	gi|407411465|gb|EKF33520.1|	0	100	hypothetical protein MOQ_002612 [Trypanosoma cruzi marinkellei]	0	--
Tco_14.4_gene_00734	Tco_14.4_contig_00018	45444	51815	6372	-	Tc_MARK_2611	0	100	hypothetical protein, conserved	gi|146098955|ref|XP_001468518.1|	0	75.03	conserved hypothetical protein [Leishmania infantum JPCM5]	0	--
Tco_14.4_gene_00735	Tco_14.4_contig_00018	52729	53616	888	-	TRSC58_01324	5e-111	100	hypothetical protein	gi|554945008|gb|ESL10935.1|	5e-109	100	hypothetical protein TRSC58_01324 [Trypanosoma rangeli SC58]	0	--
Tco_14.4_gene_00736	Tco_14.4_contig_00018	53947	66723	12777	-	Tc_MARK_2609	0	99.93	hypothetical protein, conserved	gi|407411468|gb|EKF33522.1|	0	99.93	hypothetical protein MOQ_002609 [Trypanosoma cruzi marinkellei]	0	--
Tco_14.4_gene_00737	Tco_14.4_contig_00018	67600	68601	1002	-	TRSC58_04231	5e-159	97.65	hypothetical protein	gi|686632607|ref|XP_009308749.1|	8e-115	97.08	ESCRT-II complex subunit VPS22 [Trypanosoma grayi]	0	--
Tco_14.4_gene_00738	Tco_14.4_contig_00018	69039	70112	1074	-	Tc_MARK_2607	9e-144	99.42	D-isomer specific 2-hydroxyacid dehydrogenase-protein, putative	gi|407411474|gb|EKF33526.1|	8e-142	99.42	D-isomer specific 2-hydroxyacid dehydrogenase-protein, putative [Trypanosoma cruzi marinkellei]	0	--
Tco_14.4_gene_00739	Tco_14.4_contig_00018	70121	70861	741	-	TRSC58_04412	4e-61	86.09	hypothetical protein	gi|554931615|gb|ESL06008.1|	6e-59	71.63	D-isomer specific 2-hydroxyacid dehydrogenase-protein [Trypanosoma rangeli SC58]	0	--
Tco_14.4_gene_00740	Tco_14.4_contig_00020	466	6918	6453	-	TRSC58_05559	0	100	hypothetical protein	gi|528217356|gb|EPY20408.1|	0	100	ATP-dependent DEAD/H RNA helicase [Strigomonas culicis]	0	--
Tco_14.4_gene_00741	Tco_14.4_contig_00020	7571	9943	2373	-	TRSC58_06717	0	95.3	hypothetical protein	gi|686634925|ref|XP_009309908.1|	2e-116	95.21	GPI inositol deacylase 2 [Trypanosoma grayi]	1	3.1
Tco_14.4_gene_00742	Tco_14.4_contig_00020	10577	16492	5916	-	TRSC58_05790	0	99.95	hypothetical protein	gi|407410445|gb|EKF32871.1|	0	99.95	hypothetical protein MOQ_003271 [Trypanosoma cruzi marinkellei]	0	--
Tco_14.4_gene_00743	Tco_14.4_contig_00020	17369	17911	543	-	Tc_MARK_3270	2e-76	71.74	hypothetical protein, conserved	gi|686634921|ref|XP_009309906.1|	2e-53	93.12	EbsC protein [Trypanosoma grayi]	0	--
Tco_14.4_gene_00744	Tco_14.4_contig_00020	18417	20735	2319	-	TRSC58_01094	0	100	hypothetical protein	gi|407410443|gb|EKF32869.1|	0	100	hypothetical protein MOQ_003269 [Trypanosoma cruzi marinkellei]	0	--
Tco_14.4_gene_00745	Tco_14.4_contig_00020	21188	22354	1167	-	TcCLB.506691.60	2e-119	96.61	hypothetical protein, conserved	gi|71418640|ref|XP_810923.1|	2e-117	96.61	hypothetical protein [Trypanosoma cruzi strain CL Brener]	0	--
Tco_14.4_gene_00746	Tco_14.4_contig_00020	23378	25471	2094	-	Tb927.3.2660	0	91.36	hypothetical protein, conserved	gi|470238170|ref|XP_004351043.1|	5e-13	31.38	TatD-related deoxyribonuclease [Dictyostelium fasciculatum]	1	3.1.21
Tco_14.4_gene_00747	Tco_14.4_contig_00020	26042	26839	798	-	TCSYLVIO_004472	3e-112	68.21	hypothetical protein	gi|407849895|gb|EKG04472.1|	2e-110	68.21	hypothetical protein TCSYLVIO_004472 [Trypanosoma cruzi]	0	--
Tco_14.4_gene_00748	Tco_14.4_contig_00020	27192	28757	1566	-	TRSC58_01485	0	100	hypothetical protein	gi|686628448|ref|XP_009307189.1|	0	84.46	tubulin-specific chaperone E [Trypanosoma grayi]	0	--
Tco_14.4_gene_00749	Tco_14.4_contig_00020	30854	34867	4014	-	TRSC58_06466	0	97.5	serine/threonine protein kinase	gi|407410454|gb|EKF32876.1|	0	99.46	serine/threonine protein kinase, putative,protein kinase, putative [Trypanosoma cruzi marinkellei]	1	2.7.11
Tco_14.4_gene_00750	Tco_14.4_contig_00020	35582	36652	1071	-	TRSC58_04029	1e-143	97.81	hypothetical protein	gi|554936469|gb|ESL08271.1|	1e-141	97.81	hypothetical protein TRSC58_04029 [Trypanosoma rangeli SC58]	0	--
Tco_14.4_gene_00751	Tco_14.4_contig_00020	37555	40419	2865	-	TRSC58_03008	0	87.5	6-phosphofructo-2-kinase/fructose-2, 6-biphosphatase	gi|407410456|gb|EKF32877.1|	0	75.26	6-phosphofructo-2-kinase/fructose-2,6-biphosphatase, putative [Trypanosoma cruzi marinkellei]	2	2.7.1.105,3.1.3.46
Tco_14.4_gene_00752	Tco_14.4_contig_00020	41345	42730	1386	-	Tgr.39.1100	7e-47	88.37	hypothetical conserved protein	gi|686628440|ref|XP_009307185.1|	1e-44	88.37	hypothetical protein DQ04_00391100 [Trypanosoma grayi]	0	--
Tco_14.4_gene_00753	Tco_14.4_contig_00020	43146	48116	4971	-	TRSC58_06958	0	100	hypothetical protein	gi|407410467|gb|EKF32887.1|	0	99.34	hypothetical protein MOQ_003260 [Trypanosoma cruzi marinkellei]	0	--
Tco_14.4_gene_00754	Tco_14.4_contig_00020	48616	49797	1182	-	TRSC58_01425	0	100	hypothetical protein	gi|398009698|ref|XP_003858048.1|	2e-92	88.86	unnamed protein product [Leishmania donovani]	0	--
Tco_14.4_gene_00755	Tco_14.4_contig_00020	50513	53068	2556	-	TRSC58_05748	0	99.88	hypothetical protein	gi|407410464|gb|EKF32884.1|	0	99.85	hypothetical protein MOQ_003257 [Trypanosoma cruzi marinkellei]	0	--
Tco_14.4_gene_00756	Tco_14.4_contig_00020	53579	58639	5061	-	TRSC58_02679	0	91.79	hypothetical protein	gi|407410463|gb|EKF32883.1|	0	91	hypothetical protein MOQ_003256 [Trypanosoma cruzi marinkellei]	0	--
Tco_14.4_gene_00757	Tco_14.4_contig_00020	58996	62358	3363	-	TRSC58_05582	0	96.34	hypothetical protein	gi|407410462|gb|EKF32882.1|	0	100	hypothetical protein MOQ_003255 [Trypanosoma cruzi marinkellei]	0	--
Tco_14.4_gene_00758	Tco_14.4_contig_00020	62757	65963	3207	-	TRSC58_00460	0	99.63	hypothetical protein	gi|407410461|gb|EKF32881.1|	0	99.9	hypothetical protein MOQ_003254 [Trypanosoma cruzi marinkellei]	0	--
Tco_14.4_gene_00759	Tco_14.4_contig_00020	66580	69243	2664	-	TRSC58_01037	0	99.6	hypothetical protein	gi|407849914|gb|EKG04489.1|	0	73.77	hypothetical protein TCSYLVIO_004459 [Trypanosoma cruzi]	0	--
Tco_14.4_gene_00760	Tco_14.4_contig_00021	523	1161	639	+	--	--	--	--	--	--	--	--	0	--
Tco_14.4_gene_00761	Tco_14.4_contig_00021	1376	3844	2469	-	TRSC58_03157	0	100	hypothetical protein	gi|146081763|ref|XP_001464337.1|	0	98.82	putative inositol 5'-phosphatase [Leishmania infantum JPCM5]	1	3.1.-.-
Tco_14.4_gene_00762	Tco_14.4_contig_00021	4190	5128	939	-	TRSC58_00503	2e-169	100	glutathione-S-transferase/glutaredoxin	gi|554947541|gb|ESL11740.1|	2e-167	100	glutathione-S-transferase/glutaredoxin [Trypanosoma rangeli SC58]	1	5.3.99.3
Tco_14.4_gene_00763	Tco_14.4_contig_00021	5514	7916	2403	-	TcCLB.506443.60	0	99.88	hypothetical protein	gi|407396282|gb|EKF27425.1|	0	99.88	hypothetical protein MOQ_008850 [Trypanosoma cruzi marinkellei]	0	--
Tco_14.4_gene_00764	Tco_14.4_contig_00021	8181	9635	1455	-	TRSC58_04913	0	100	hypothetical protein	gi|407396289|gb|EKF27431.1|	0	100	hypothetical protein MOQ_008849 [Trypanosoma cruzi marinkellei]	0	--
Tco_14.4_gene_00765	Tco_14.4_contig_00021	10107	10520	414	-	TRSC58_01543	8e-62	100	hypothetical protein	gi|731691596|ref|XP_010697375.1|	4e-36	87.86	mitochondrial pyruvate carrier protein, putative [Leishmania panamensis]	0	--
Tco_14.4_gene_00766	Tco_14.4_contig_00021	10821	12899	2079	-	TRSC58_00194	0	100	hypothetical protein	gi|686626498|ref|XP_009306939.1|	0	99.86	HEAT repeat-containing protein [Trypanosoma grayi]	0	--
Tco_14.4_gene_00767	Tco_14.4_contig_00021	13534	14409	876	-	TRSC58_02977	6e-116	99.64	hypothetical protein	gi|554939739|gb|ESL09305.1|	5e-114	99.64	hypothetical protein TRSC58_02977 [Trypanosoma rangeli SC58]	0	--
Tco_14.4_gene_00768	Tco_14.4_contig_00021	14726	16771	2046	-	Tgr.29.1080	0	76.99	kinesin motor domain containing protein	gi|686626502|ref|XP_009306941.1|	0	76.99	kinesin motor domain containing protein [Trypanosoma grayi]	0	--
Tco_14.4_gene_00769	Tco_14.4_contig_00021	17040	18227	1188	-	Tc_MARK_8846	9e-156	91.25	hypothetical protein	gi|407396286|gb|EKF27428.1|	8e-154	91.25	hypothetical protein MOQ_008846 [Trypanosoma cruzi marinkellei]	0	--
Tco_14.4_gene_00770	Tco_14.4_contig_00021	19752	20615	864	-	Tc_MARK_8845	1e-39	29.69	hypothetical protein, conserved	gi|407396291|gb|EKF27432.1|	1e-37	29.69	hypothetical protein MOQ_008845 [Trypanosoma cruzi marinkellei]	0	--
Tco_14.4_gene_00771	Tco_14.4_contig_00021	20733	22799	2067	-	Tc_MARK_8845	0	71.77	hypothetical protein, conserved	gi|407396291|gb|EKF27432.1|	0	71.77	hypothetical protein MOQ_008845 [Trypanosoma cruzi marinkellei]	0	--
Tco_14.4_gene_00772	Tco_14.4_contig_00021	23708	29002	5295	-	TRSC58_06388	0	99.03	hypothetical protein	gi|528215726|gb|EPY19553.1|	0	99.75	flagellar associated protein [Angomonas deanei]	0	--
Tco_14.4_gene_00773	Tco_14.4_contig_00021	29485	31620	2136	-	TRSC58_06211	0	100	hypothetical protein	gi|407396293|gb|EKF27433.1|	0	97.77	hypothetical protein MOQ_008843 [Trypanosoma cruzi marinkellei]	0	--
Tco_14.4_gene_00774	Tco_14.4_contig_00021	33593	35371	1779	-	TRSC58_06845	0	100	protein kinase	gi|407396444|gb|EKF27464.1|	0	100	serine/threonine protein kinase, putative,protein kinase, putative [Trypanosoma cruzi marinkellei]	1	2.7.11
Tco_14.4_gene_00775	Tco_14.4_contig_00021	36550	37005	456	-	TcCLB.509937.210	8e-66	72.25	hypothetical protein, conserved	gi|71657809|ref|XP_817414.1|	8e-64	72.25	hypothetical protein [Trypanosoma cruzi strain CL Brener]	0	--
Tco_14.4_gene_00776	Tco_14.4_contig_00021	37683	38366	684	-	Tc_MARK_8812	7e-93	98.63	hypothetical protein, conserved	gi|407832535|gb|EKF98474.1|	3e-87	95.58	cop-coated vesicle membrane protein p24 precursor [Trypanosoma cruzi]	0	--
Tco_14.4_gene_00777	Tco_14.4_contig_00021	38698	39924	1227	-	TRSC58_03501	9e-131	99.28	hypothetical protein	gi|407832534|gb|EKF98473.1|	3e-125	95.92	DNA repair protein RAD2, putative [Trypanosoma cruzi]	0	--
Tco_14.4_gene_00778	Tco_14.4_contig_00021	40803	42869	2067	-	TRSC58_04730	0	100	tyrosyl-tRNA synthetase	gi|146081729|ref|XP_001464324.1|	0	99.85	putative tyrosyl-tRNA synthetase [Leishmania infantum JPCM5]	2	6.1.1.-,6.1.1.1
Tco_14.4_gene_00779	Tco_14.4_contig_00021	43321	44427	1107	-	TcCLB.509937.170	7e-124	96.45	hypothetical protein	gi|71657801|ref|XP_817410.1|	7e-122	96.45	hypothetical protein [Trypanosoma cruzi strain CL Brener]	0	--
Tco_14.4_gene_00780	Tco_14.4_contig_00021	45184	46767	1584	-	TRSC58_01211	0	100	hypothetical protein	gi|407396454|gb|EKF27469.1|	0	97.71	DNA-J protein, putative [Trypanosoma cruzi marinkellei]	0	--
Tco_14.4_gene_00781	Tco_14.4_contig_00021	47316	48428	1113	-	TRSC58_06855	1e-164	100	hypothetical protein	gi|554930503|gb|ESL05494.1|	1e-162	100	hypothetical protein TRSC58_06855 [Trypanosoma rangeli SC58]	0	--
Tco_14.4_gene_00782	Tco_14.4_contig_00021	51234	52895	1662	-	TcCLB.509937.130	0	90.68	protein kinase, putative	gi|407396617|gb|EKF27506.1|	0	99.07	protein kinase, putative [Trypanosoma cruzi marinkellei]	1	2.7.11
Tco_14.4_gene_00783	Tco_14.4_contig_00021	54211	56280	2070	-	TCSYLVIO_010618	0	100	hypothetical protein	gi|686638315|ref|XP_009311603.1|	3e-100	93.95	BRCT domain-containing protein, partial [Trypanosoma grayi]	0	--
Tco_14.4_gene_00784	Tco_14.4_contig_00021	56798	58528	1731	-	TRSC58_00203	0	100	hypothetical protein	gi|407396619|gb|EKF27507.1|	0	100	hypothetical protein MOQ_008766 [Trypanosoma cruzi marinkellei]	0	--
Tco_14.4_gene_00785	Tco_14.4_contig_00021	59171	59623	453	-	TRSC58_06496	2e-67	84.75	small subunit ribosomal protein S27Ae	gi|554931254|gb|ESL05840.1|	2e-65	84.75	small subunit ribosomal protein S27Ae [Trypanosoma rangeli SC58]	0	--
Tco_14.4_gene_00786	Tco_14.4_contig_00021	60313	61488	1176	-	TcCLB.510409.50	3e-118	99.45	hypothetical protein, conserved	gi|407832551|gb|EKF98485.1|	7e-113	100	regulatory subunit of protein kinase a-like protein, putative [Trypanosoma cruzi]	0	--
Tco_14.4_gene_00787	Tco_14.4_contig_00021	61933	63396	1464	-	TRSC58_07051	2e-171	99.78	hypothetical protein	gi|407832550|gb|EKF98484.1|	3e-113	96.65	ankyrin repeat protein, putative [Trypanosoma cruzi]	0	--
Tco_14.4_gene_00788	Tco_14.4_contig_00021	66315	67295	981	-	TcCLB.506795.10	8e-96	95.29	RNA-binding protein, putative	gi|71419814|ref|XP_811281.1|	7e-94	95.29	RNA-binding protein [Trypanosoma cruzi strain CL Brener]	0	--
Tco_14.4_gene_00789	Tco_14.4_contig_00022	82	711	630	-	TRSC58_02862	2e-89	100	hypothetical protein	gi|554940101|gb|ESL09415.1|	1e-87	100	hypothetical protein TRSC58_02862 [Trypanosoma rangeli SC58]	0	--
Tco_14.4_gene_00790	Tco_14.4_contig_00022	1111	1959	849	-	TRSC58_05856	6e-130	83.63	hypothetical protein	gi|554932609|gb|ESL06470.1|	5e-128	83.63	hypothetical protein TRSC58_05856 [Trypanosoma rangeli SC58]	0	--
Tco_14.4_gene_00791	Tco_14.4_contig_00022	5221	8103	2883	-	TRSC58_04912	0	100	hypothetical protein	gi|146081271|ref|XP_001464211.1|	0	86.19	conserved hypothetical protein [Leishmania infantum JPCM5]	0	--
Tco_14.4_gene_00792	Tco_14.4_contig_00022	9077	10639	1563	-	TRSC58_04715	0	100	hypothetical protein	gi|554935016|gb|ESL07593.1|	0	100	hypothetical protein TRSC58_04715 [Trypanosoma rangeli SC58]	0	--
Tco_14.4_gene_00793	Tco_14.4_contig_00022	12193	14682	2490	-	TRSC58_00434	0	99.64	hypothetical protein	gi|407399651|gb|EKF28386.1|	0	99.4	hypothetical protein MOQ_007867 [Trypanosoma cruzi marinkellei]	0	--
Tco_14.4_gene_00794	Tco_14.4_contig_00022	15756	16310	555	-	TcCLB.511239.40	5e-88	100	hypothetical protein, conserved	gi|686644354|ref|XP_009314622.1|	3e-81	100	translocon-associated protein subunit gamma [Trypanosoma grayi]	0	--
Tco_14.4_gene_00795	Tco_14.4_contig_00022	16873	17298	426	-	TRSC58_00559	4e-67	66.51	adenosine 5'-monophosphoramidase	gi|554947373|gb|ESL11684.1|	4e-65	66.51	adenosine 5'-monophosphoramidase [Trypanosoma rangeli SC58]	0	--
Tco_14.4_gene_00796	Tco_14.4_contig_00022	17644	22338	4695	-	TRSC58_02930	0	100	hypothetical protein	gi|146081251|ref|XP_001464206.1|	0	97.44	conserved hypothetical protein [Leishmania infantum JPCM5]	0	--
Tco_14.4_gene_00797	Tco_14.4_contig_00022	23308	24810	1503	-	Tc_MARK_7869	0	98.39	hypothetical protein, conserved	gi|407399643|gb|EKF28381.1|	0	98.39	hypothetical protein MOQ_007869 [Trypanosoma cruzi marinkellei]	0	--
Tco_14.4_gene_00798	Tco_14.4_contig_00022	25171	26421	1251	-	TRSC58_04720	0	100	hypothetical protein	gi|686644330|ref|XP_009314610.1|	3e-100	92.74	putative coiled-coil domain-containing protein 96 [Trypanosoma grayi]	0	--
Tco_14.4_gene_00799	Tco_14.4_contig_00022	27403	27795	393	+	TvY486_0704620	4e-08	46.96	hypothetical protein, unlikely	--	--	--	--	0	--
Tco_14.4_gene_00800	Tco_14.4_contig_00022	28429	29031	603	-	TRSC58_00231	2e-99	100	hypothetical protein	gi|554948363|gb|ESL12009.1|	1e-97	100	hypothetical protein TRSC58_00231 [Trypanosoma rangeli SC58]	0	--
Tco_14.4_gene_00801	Tco_14.4_contig_00022	29693	31657	1965	-	TRSC58_02530	0	99.69	hypothetical protein	gi|554941161|gb|ESL09746.1|	0	99.69	hypothetical protein TRSC58_02530 [Trypanosoma rangeli SC58]	0	--
Tco_14.4_gene_00802	Tco_14.4_contig_00022	32022	32930	909	-	TRSC58_06289	2e-136	100	hypothetical protein	gi|554931689|gb|ESL06043.1|	1e-134	100	hypothetical protein TRSC58_06289 [Trypanosoma rangeli SC58]	0	--
Tco_14.4_gene_00803	Tco_14.4_contig_00022	33248	33802	555	-	TcCLB.506605.150	1e-68	100	60S ribosomal protein, putative	gi|71662321|ref|XP_818169.1|	7e-67	100	60S ribosomal protein [Trypanosoma cruzi strain CL Brener]	0	--
Tco_14.4_gene_00804	Tco_14.4_contig_00022	34254	35690	1437	-	TRSC58_04616	0	100	histone acetyltransferase	gi|407399637|gb|EKF28377.1|	0	100	histone acetyltransferase, putative [Trypanosoma cruzi marinkellei]	0	--
Tco_14.4_gene_00805	Tco_14.4_contig_00022	37454	38527	1074	-	Tgr.144.1150	1e-174	100	inosine-guanine nucleoside hydrolase, putative	gi|686633137|ref|XP_009309014.1|	9e-173	100	putative inosine-guanine nucleoside hydrolase [Trypanosoma grayi]	1	3.2.2.1
Tco_14.4_gene_00806	Tco_14.4_contig_00022	40040	40543	504	-	TcCLB.506605.174	7e-63	30.05	hypothetical protein, conserved	gi|71662341|ref|XP_818179.1|	5e-61	30.05	hypothetical protein [Trypanosoma cruzi strain CL Brener]	0	--
Tco_14.4_gene_00807	Tco_14.4_contig_00022	40876	41421	546	+	--	--	--	--	--	--	--	--	0	--
Tco_14.4_gene_00808	Tco_14.4_contig_00022	41475	43019	1545	-	TRSC58_06468	0	89.24	hypothetical protein	gi|686633131|ref|XP_009309011.1|	0	97.44	putative chaperone protein DNAj [Trypanosoma grayi]	0	--
Tco_14.4_gene_00809	Tco_14.4_contig_00022	43355	46303	2949	-	TCDM_05889	0	100	hypothetical protein	gi|407399632|gb|EKF28374.1|	0	99.9	hypothetical protein MOQ_007880 [Trypanosoma cruzi marinkellei]	0	--
Tco_14.4_gene_00810	Tco_14.4_contig_00022	46785	48068	1284	-	TRSC58_04706	7e-151	100	hypothetical protein	gi|554935036|gb|ESL07602.1|	6e-149	100	hypothetical protein TRSC58_04706 [Trypanosoma rangeli SC58]	0	--
Tco_14.4_gene_00811	Tco_14.4_contig_00022	48594	49421	828	-	TRSC58_05560	3e-151	100	hypothetical protein	gi|554933244|gb|ESL06762.1|	2e-149	100	hypothetical protein TRSC58_05560 [Trypanosoma rangeli SC58]	0	--
Tco_14.4_gene_00812	Tco_14.4_contig_00022	49994	51238	1245	-	Tc_MARK_7883	7e-170	93.38	leucine-rich repeat protein (LRRP), putative	gi|407399627|gb|EKF28370.1|	6e-168	93.38	leucine-rich repeat protein (LRRP), putative [Trypanosoma cruzi marinkellei]	0	--
Tco_14.4_gene_00813	Tco_14.4_contig_00022	51762	52343	582	-	TRSC58_05448	8e-79	99.47	hypothetical protein	gi|686633119|ref|XP_009309005.1|	8e-63	99.47	ADP-ribosylation factor-like protein 16 [Trypanosoma grayi]	0	--
Tco_14.4_gene_00814	Tco_14.4_contig_00022	52722	54938	2217	-	TRSC58_00759	0	99.04	hypothetical protein	gi|407399628|gb|EKF28371.1|	0	98.36	hypothetical protein MOQ_007884 [Trypanosoma cruzi marinkellei]	0	--
Tco_14.4_gene_00815	Tco_14.4_contig_00022	55514	58792	3279	-	TRSC58_00985	0	100	SNF2 DNA repair protein	gi|146081173|ref|XP_001464187.1|	0	99.71	putative j-binding protein [Leishmania infantum JPCM5]	2	1.14.11.6,3.6.4.12
Tco_14.4_gene_00816	Tco_14.4_contig_00022	59146	59862	717	-	TRSC58_03806	5e-101	100	hypothetical protein	gi|554937081|gb|ESL08491.1|	4e-99	100	hypothetical protein TRSC58_03806 [Trypanosoma rangeli SC58]	0	--
Tco_14.4_gene_00817	Tco_14.4_contig_00022	60251	63418	3168	-	TRSC58_03334	0	100	phosphatidylinositol 3-kinase 2	gi|146081165|ref|XP_001464185.1|	0	98.47	putative phosphatidylinositol 3-kinase 2 [Leishmania infantum JPCM5]	3	2.7,2.7.1.137,2.7.1.153
Tco_14.4_gene_00818	Tco_14.4_contig_00022	63734	64663	930	-	Tc_MARK_7888	1e-132	99.68	hypothetical protein, conserved	gi|407399622|gb|EKF28366.1|	1e-130	99.68	hypothetical protein MOQ_007888 [Trypanosoma cruzi marinkellei]	0	--
Tco_14.4_gene_00819	Tco_14.4_contig_00022	64837	65745	909	-	Tc_MARK_7889	1e-149	99.67	exosome complex exonuclease, putative,ribosomal RNA processing protein 4, putative	gi|407399623|gb|EKF28367.1|	1e-147	99.67	exosome complex exonuclease, putative,ribosomal RNA processing protein 4, putative [Trypanosoma cruzi marinkellei]	1	3.1.13.-
Tco_14.4_gene_00820	Tco_14.4_contig_00022	66068	66436	369	+	--	--	--	--	--	--	--	--	0	--
Tco_14.4_gene_00821	Tco_14.4_contig_00024	3	404	402	-	TRSC58_06901	6e-70	28.45	hexokinase	gi|554930408|gb|ESL05450.1|	8e-68	28.45	hexokinase [Trypanosoma rangeli SC58]	0	--
Tco_14.4_gene_00822	Tco_14.4_contig_00024	678	2183	1506	-	Tc_MARK_5617	0	100	actin-like protein, putative	gi|407405710|gb|EKF30555.1|	0	100	actin-like protein, putative [Trypanosoma cruzi marinkellei]	0	--
Tco_14.4_gene_00823	Tco_14.4_contig_00024	2457	3722	1266	-	TcCLB.510121.40	0	89.19	hypothetical protein	gi|554938316|gb|ESL08870.1|	0	100	acyl-CoA dehydrogenase [Trypanosoma rangeli SC58]	2	1.3.99.3,1.3.8.6
Tco_14.4_gene_00824	Tco_14.4_contig_00024	4059	4526	468	-	TRSC58_03814	1e-74	75.38	calmodulin	gi|554937050|gb|ESL08483.1|	1e-72	75.38	calmodulin [Trypanosoma rangeli SC58]	0	--
Tco_14.4_gene_00825	Tco_14.4_contig_00024	4874	6274	1401	-	TRSC58_01564	0	89.4	hypothetical protein	gi|554944240|gb|ESL10698.1|	1e-180	89.4	hypothetical protein TRSC58_01564 [Trypanosoma rangeli SC58]	0	--
Tco_14.4_gene_00826	Tco_14.4_contig_00024	6728	9244	2517	-	TcCLB.508951.70	0	97.55	hypothetical protein, conserved	gi|146085709|ref|XP_001465331.1|	0	97.81	major vault protein-like protein [Leishmania infantum JPCM5]	0	--
Tco_14.4_gene_00827	Tco_14.4_contig_00024	10078	12072	1995	-	TCSYLVIO_006861	0	98.95	hypothetical protein	gi|407405714|gb|EKF30559.1|	0	98.95	hypothetical protein MOQ_005621 [Trypanosoma cruzi marinkellei]	0	--
Tco_14.4_gene_00828	Tco_14.4_contig_00024	12802	16875	4074	-	Tc_MARK_5622	0	94.8	hypothetical protein, conserved	gi|528237280|gb|EPY28988.1|	0	95.41	TPR repeat-containing protein [Strigomonas culicis]	0	--
Tco_14.4_gene_00829	Tco_14.4_contig_00024	17232	17873	642	-	TcCLB.506493.20	3e-80	100	hypothetical protein	gi|71424055|ref|XP_812664.1|	2e-78	100	hypothetical protein [Trypanosoma cruzi strain CL Brener]	0	--
Tco_14.4_gene_00830	Tco_14.4_contig_00024	18225	20543	2319	-	TRSC58_06225	0	99.87	hypothetical protein	gi|407405717|gb|EKF30562.1|	0	99.87	hypothetical protein MOQ_005624 [Trypanosoma cruzi marinkellei]	0	--
Tco_14.4_gene_00831	Tco_14.4_contig_00024	20929	23070	2142	-	TRSC58_02639	0	93.06	hypothetical protein	gi|686634725|ref|XP_009309808.1|	0	99.12	putative leucine-rich repeat protein (LRRP) [Trypanosoma grayi]	0	--
Tco_14.4_gene_00832	Tco_14.4_contig_00024	23377	24333	957	-	TRSC58_02286	2e-146	99.67	serine/threonine protein kinase	gi|554941933|gb|ESL09986.1|	2e-144	99.67	serine/threonine protein kinase [Trypanosoma rangeli SC58]	2	2.7,2.7.11
Tco_14.4_gene_00833	Tco_14.4_contig_00024	24720	26744	2025	-	TRSC58_05760	0	99.85	hypothetical protein	gi|154336996|ref|XP_001564731.1|	0	99.47	conserved hypothetical protein [Leishmania braziliensis MHOM/BR/75/M2904]	0	--
Tco_14.4_gene_00834	Tco_14.4_contig_00024	28365	32942	4578	-	TcCLB.506493.70	0	99.48	protein kinase, putative,serine/threonine protein kinase, putative	gi|157868788|ref|XP_001682946.1|	0	83.33	putative serine/threonine protein kinase [Leishmania major strain Friedlin]	2	4.6,2.7.11
Tco_14.4_gene_00835	Tco_14.4_contig_00024	34853	37360	2508	-	TRSC58_01583	0	93.32	DNA topoisomerase IA	gi|144583726|gb|ABP01565.1|	0	97.15	topoisomerase IAmt [Trypanosoma brucei brucei]	1	5.99.1.-
Tco_14.4_gene_00836	Tco_14.4_contig_00024	37786	42825	5040	-	TRSC58_06356	0	100	calpain cysteine peptidase	gi|157868784|ref|XP_001682944.1|	0	98.28	putative calpain [Leishmania major strain Friedlin]	0	--
Tco_14.4_gene_00837	Tco_14.4_contig_00024	42996	43547	552	-	TRSC58_04282	2e-94	91.26	hypothetical protein	gi|554935939|gb|ESL08023.1|	1e-92	91.26	hypothetical protein TRSC58_04282 [Trypanosoma rangeli SC58]	0	--
Tco_14.4_gene_00838	Tco_14.4_contig_00024	44417	44872	456	-	TRSC58_01514	2e-81	99.34	hypothetical protein	gi|554944404|gb|ESL10747.1|	2e-79	99.34	hypothetical protein TRSC58_01514 [Trypanosoma rangeli SC58]	0	--
Tco_14.4_gene_00839	Tco_14.4_contig_00024	45511	46029	519	-	TRSC58_02366	2e-69	100	hypothetical protein	gi|554941673|gb|ESL09908.1|	1e-67	100	hypothetical protein TRSC58_02366 [Trypanosoma rangeli SC58]	0	--
Tco_14.4_gene_00840	Tco_14.4_contig_00024	47238	48590	1353	-	TRSC58_04605	0	99.55	hypothetical protein	gi|686629022|ref|XP_009307261.1|	0	98.65	MFS transporter, FLVCR family, disrupted in renal carcinoma protein 2 [Trypanosoma grayi]	0	--
Tco_14.4_gene_00841	Tco_14.4_contig_00024	48846	49952	1107	-	TRSC58_04519	6e-144	100	hypothetical protein	gi|554935432|gb|ESL07788.1|	6e-142	100	hypothetical protein TRSC58_04519 [Trypanosoma rangeli SC58]	0	--
Tco_14.4_gene_00842	Tco_14.4_contig_00024	50334	51650	1317	-	TRSC58_02485	0	98.31	hypothetical protein	gi|686629026|ref|XP_009307263.1|	1e-128	99.32	WD repeat domain 31 [Trypanosoma grayi]	0	--
Tco_14.4_gene_00843	Tco_14.4_contig_00024	51822	53582	1761	-	TRSC58_03104	0	100	hypothetical protein	gi|407405727|gb|EKF30572.1|	0	100	hypothetical protein MOQ_005635 [Trypanosoma cruzi marinkellei]	0	--
Tco_14.4_gene_00844	Tco_14.4_contig_00024	53705	54397	693	-	TRSC58_02874	5e-102	100	syntaxin	gi|554940065|gb|ESL09403.1|	4e-100	100	syntaxin [Trypanosoma rangeli SC58]	0	--
Tco_14.4_gene_00845	Tco_14.4_contig_00024	54760	55671	912	-	TRSC58_05861	1e-128	99.67	hypothetical protein	gi|554932600|gb|ESL06466.1|	1e-126	99.67	hypothetical protein TRSC58_05861 [Trypanosoma rangeli SC58]	0	--
Tco_14.4_gene_00846	Tco_14.4_contig_00024	56062	56703	642	-	TRSC58_01763	3e-82	73	hypothetical protein	gi|554943597|gb|ESL10504.1|	2e-80	73	hypothetical protein TRSC58_01763 [Trypanosoma rangeli SC58]	0	--
Tco_14.4_gene_00847	Tco_14.4_contig_00024	57067	57387	321	-	TRSC58_00516	2e-56	100	hypothetical protein	gi|686629185|ref|XP_009307269.1|	2e-44	99.06	RING-box protein 1 [Trypanosoma grayi]	0	--
Tco_14.4_gene_00848	Tco_14.4_contig_00024	57590	58615	1026	-	Tc_MARK_5640	1e-149	99.41	hypothetical protein, conserved	gi|686629187|ref|XP_009307270.1|	6e-129	95.7	methyltransferase domain-containing protein [Trypanosoma grayi]	0	--
Tco_14.4_gene_00849	Tco_14.4_contig_00024	59606	60850	1245	+	TRSC58_05032	6e-134	100	hypothetical protein	gi|554934350|gb|ESL07281.1|	6e-132	100	hypothetical protein TRSC58_05032, partial [Trypanosoma rangeli SC58]	0	--
Tco_14.4_gene_00850	Tco_14.4_contig_00024	61276	63984	2709	+	TRSC58_00464	0	98.15	helicase-like protein	gi|146094415|ref|XP_001467269.1|	0	97.37	helicase-like protein [Leishmania infantum JPCM5]	0	--
Tco_14.4_gene_00851	Tco_14.4_contig_00024	64210	64611	402	+	TcCLB.506561.14	1e-68	100	hypothetical protein, conserved	gi|71407146|ref|XP_806061.1|	2e-66	100	hypothetical protein [Trypanosoma cruzi strain CL Brener]	0	--
Tco_14.4_gene_00852	Tco_14.4_contig_00024	64658	65020	363	-	--	--	--	--	--	--	--	--	0	--
Tco_14.4_gene_00853	Tco_14.4_contig_00024	65113	65574	462	-	--	--	--	--	--	--	--	--	0	--
Tco_14.4_gene_00854	Tco_14.4_contig_00023	182	1699	1518	-	TcCLB.506839.70	0	98.44	NADH dehydrogenase, putative	gi|22415742|gb|AAM95239.1|	0	95.11	putative NADH dehydrogenase [Trypanosoma brucei]	1	1.6.99.3
Tco_14.4_gene_00855	Tco_14.4_contig_00023	2771	3949	1179	-	TRSC58_02929	0	99.49	phosphoribosylpyrophosphate synthetase	gi|407410048|gb|EKF32635.1|	0	98.72	phosphoribosylpyrophosphate synthetase, putative [Trypanosoma cruzi marinkellei]	1	2.7.6.1
Tco_14.4_gene_00856	Tco_14.4_contig_00023	4506	6116	1611	-	Tc_MARK_3515	0	100	ATP-dependent chaperone, putative	gi|407410047|gb|EKF32634.1|	0	100	ATP-dependent chaperone, putative [Trypanosoma cruzi marinkellei]	0	--
Tco_14.4_gene_00857	Tco_14.4_contig_00023	6506	7639	1134	-	TRSC58_05596	0	100	selenophosphate synthetase	gi|407410046|gb|EKF32633.1|	0	100	selenophosphate synthetase, putative [Trypanosoma cruzi marinkellei]	1	2.7.9.3
Tco_14.4_gene_00858	Tco_14.4_contig_00023	7993	8796	804	-	Tc_MARK_3513	2e-147	100	branch point binding protein, putative	gi|407410045|gb|EKF32632.1|	1e-145	100	branch point binding protein, putative [Trypanosoma cruzi marinkellei]	0	--
Tco_14.4_gene_00859	Tco_14.4_contig_00023	9130	10107	978	-	TCSYLVIO_004727	2e-151	99.69	hypothetical protein	gi|686636709|ref|XP_009310800.1|	1e-129	100	macrocin-O-methyltransferase domain-containing protein [Trypanosoma grayi]	0	--
Tco_14.4_gene_00860	Tco_14.4_contig_00023	10804	12414	1611	-	TRSC58_07132	0	100	hypothetical protein	gi|407410043|gb|EKF32630.1|	0	99.26	hypothetical protein MOQ_003511 [Trypanosoma cruzi marinkellei]	0	--
Tco_14.4_gene_00861	Tco_14.4_contig_00023	12671	13648	978	-	TRSC58_00860	1e-137	96	hypothetical protein	gi|554946469|gb|ESL11391.1|	1e-135	96	hypothetical protein TRSC58_00860 [Trypanosoma rangeli SC58]	0	--
Tco_14.4_gene_00862	Tco_14.4_contig_00023	14637	16190	1554	-	TcCLB.509799.140	0	88.44	hypothetical protein, conserved	gi|686636703|ref|XP_009310797.1|	0	99.64	2-hydroxyglutarate dehydrogenase [Trypanosoma grayi]	0	--
Tco_14.4_gene_00863	Tco_14.4_contig_00023	16597	19173	2577	-	TcCLB.511037.30	0	100	hypothetical protein, conserved	gi|686636701|ref|XP_009310796.1|	0	99.88	putative guanylate cyclase [Trypanosoma grayi]	0	--
Tco_14.4_gene_00864	Tco_14.4_contig_00023	21037	22803	1767	-	TRSC58_01681	0	100	hypothetical protein	gi|407410058|gb|EKF32640.1|	0	100	hypothetical protein MOQ_003505 [Trypanosoma cruzi marinkellei]	0	--
Tco_14.4_gene_00865	Tco_14.4_contig_00023	23664	24638	975	-	TCSYLVIO_004719	9e-81	99.39	hypothetical protein	gi|407849498|gb|EKG04222.1|	8e-79	99.39	hypothetical protein TCSYLVIO_004719 [Trypanosoma cruzi]	0	--
Tco_14.4_gene_00866	Tco_14.4_contig_00023	25421	26437	1017	-	TCSYLVIO_004718	9e-150	100	hypothetical protein	gi|686635157|ref|XP_009310024.1|	7e-124	100	adiponectin receptor protein 1 [Trypanosoma grayi]	0	--
Tco_14.4_gene_00867	Tco_14.4_contig_00023	26891	27844	954	-	Tc_MARK_3502	3e-118	96.47	hypothetical protein, conserved	gi|686635159|ref|XP_009310025.1|	2e-99	100	adiponectin receptor protein 1 [Trypanosoma grayi]	0	--
Tco_14.4_gene_00868	Tco_14.4_contig_00023	28147	29742	1596	-	TRSC58_05062	0	100	hypothetical protein	gi|686635161|ref|XP_009310026.1|	4e-170	98.68	putative phosphorylated CTD-interacting factor 1-like [Trypanosoma grayi]	0	--
Tco_14.4_gene_00869	Tco_14.4_contig_00023	30390	31562	1173	-	TcCLB.509799.70	4e-140	100	hypothetical protein, conserved	gi|71651020|ref|XP_814196.1|	3e-138	100	hypothetical protein [Trypanosoma cruzi strain CL Brener]	0	--
Tco_14.4_gene_00870	Tco_14.4_contig_00023	31998	34817	2820	-	TcCLB.504137.110	0	99.89	hypothetical protein, conserved	gi|407410066|gb|EKF32645.1|	0	99.89	hypothetical protein MOQ_003500 [Trypanosoma cruzi marinkellei]	0	--
Tco_14.4_gene_00871	Tco_14.4_contig_00023	35385	36059	675	-	Tc_MARK_3499	1e-97	91.96	hypothetical protein, conserved	gi|407410065|gb|EKF32644.1|	8e-96	91.96	hypothetical protein MOQ_003499 [Trypanosoma cruzi marinkellei]	0	--
Tco_14.4_gene_00872	Tco_14.4_contig_00023	36669	37631	963	-	TcCLB.504137.90	5e-142	100	hypothetical protein, conserved	gi|71650332|ref|XP_813866.1|	4e-140	100	hypothetical protein [Trypanosoma cruzi strain CL Brener]	0	--
Tco_14.4_gene_00873	Tco_14.4_contig_00023	38594	39421	828	-	TcCLB.509799.30	9e-115	94.7	G-actin binding protein, putative,CAP/Srv2p, putative	gi|71651012|ref|XP_814192.1|	8e-113	94.7	G-actin binding protein [Trypanosoma cruzi strain CL Brener]	0	--
Tco_14.4_gene_00874	Tco_14.4_contig_00023	40388	41158	771	-	TcCLB.504137.70	3e-91	71.95	hypothetical protein, conserved	gi|71650328|ref|XP_813864.1|	2e-89	71.95	hypothetical protein [Trypanosoma cruzi strain CL Brener]	0	--
Tco_14.4_gene_00875	Tco_14.4_contig_00023	42092	44416	2325	-	TcCLB.504137.60	0	100	beta-adaptin 4, putative	gi|407410074|gb|EKF32650.1|	0	100	beta-adaptin, putative [Trypanosoma cruzi marinkellei]	0	--
Tco_14.4_gene_00876	Tco_14.4_contig_00023	47804	48466	663	-	TRSC58_07256	5e-88	64.44	hypothetical protein	gi|554929622|gb|ESL05123.1|	4e-86	64.44	hypothetical protein TRSC58_07256 [Trypanosoma rangeli SC58]	0	--
Tco_14.4_gene_00877	Tco_14.4_contig_00023	48822	50396	1575	-	TRSC58_01905	3e-173	100	hypothetical protein	gi|554943140|gb|ESL10364.1|	3e-171	100	hypothetical protein TRSC58_01905 [Trypanosoma rangeli SC58]	0	--
Tco_14.4_gene_00878	Tco_14.4_contig_00023	52028	53692	1665	-	TRSC58_05076	4e-162	99.77	hypothetical protein	gi|554934259|gb|ESL07240.1|	4e-160	99.77	hypothetical protein TRSC58_05076 [Trypanosoma rangeli SC58]	0	--
Tco_14.4_gene_00879	Tco_14.4_contig_00023	54208	55482	1275	-	TcCLB.504137.20	4e-170	98.83	hypothetical protein, conserved	gi|71650318|ref|XP_813859.1|	4e-168	98.83	hypothetical protein [Trypanosoma cruzi strain CL Brener]	0	--
Tco_14.4_gene_00880	Tco_14.4_contig_00023	56416	59886	3471	-	TRSC58_03654	0	100	isoleucyl-tRNA synthetase	gi|110755692|ref|XP_624023.2|	0	85.87	PREDICTED: isoleucine--tRNA ligase, cytoplasmic [Apis mellifera]	2	6.1.1.-,6.1.1.5
Tco_14.4_gene_00881	Tco_14.4_contig_00023	61234	61605	372	-	--	--	--	--	--	--	--	--	0	--
Tco_14.4_gene_00882	Tco_14.4_contig_00023	62490	62846	357	-	--	--	--	--	--	--	--	--	0	--
Tco_14.4_gene_00883	Tco_14.4_contig_00023	63023	63907	885	-	TRSC58_00979	7e-128	90.71	hypothetical protein	gi|554946109|gb|ESL11274.1|	6e-126	90.71	hypothetical protein TRSC58_00979 [Trypanosoma rangeli SC58]	0	--
Tco_14.4_gene_00884	Tco_14.4_contig_00023	64345	64908	564	-	TRSC58_03763	6e-79	100	hypothetical protein	gi|554937212|gb|ESL08532.1|	4e-77	100	hypothetical protein TRSC58_03763 [Trypanosoma rangeli SC58]	0	--
Tco_14.4_gene_00885	Tco_14.4_contig_00026	1869	4532	2664	-	Tc_MARK_1254	0	96.42	hypothetical protein, conserved	gi|407420296|gb|EKF38537.1|	0	96.42	hypothetical protein MOQ_001254 [Trypanosoma cruzi marinkellei]	0	--
Tco_14.4_gene_00886	Tco_14.4_contig_00026	5085	6767	1683	-	TcCLB.506163.80	0	100	katanin, putative	gi|407420297|gb|EKF38538.1|	0	98.24	katanin, putative,serine peptidase, Clan SJ, family S16, putative [Trypanosoma cruzi marinkellei]	1	3.6.4.3
Tco_14.4_gene_00887	Tco_14.4_contig_00026	9852	10223	372	+	--	--	--	--	--	--	--	--	0	--
Tco_14.4_gene_00888	Tco_14.4_contig_00026	11118	12491	1374	-	TRSC58_02956	0	99.49	hypothetical protein	gi|554939804|gb|ESL09323.1|	0	99.49	hypothetical protein TRSC58_02956 [Trypanosoma rangeli SC58]	0	--
Tco_14.4_gene_00889	Tco_14.4_contig_00026	12974	14200	1227	-	TRSC58_03050	7e-177	100	hypothetical protein	gi|554939503|gb|ESL09233.1|	7e-175	100	hypothetical protein TRSC58_03050 [Trypanosoma rangeli SC58]	0	--
Tco_14.4_gene_00890	Tco_14.4_contig_00026	14748	16115	1368	-	TRSC58_00420	0	100	hypothetical protein	gi|554947790|gb|ESL11821.1|	0	100	hypothetical protein TRSC58_00420 [Trypanosoma rangeli SC58]	0	--
Tco_14.4_gene_00891	Tco_14.4_contig_00026	16426	18414	1989	-	TRSC58_03909	0	100	hypothetical protein	gi|407420281|gb|EKF38535.1|	0	90.03	hypothetical protein MOQ_001259 [Trypanosoma cruzi marinkellei]	1	2.3
Tco_14.4_gene_00892	Tco_14.4_contig_00026	18760	21486	2727	-	TRSC58_06650	0	98.33	ribonuclease II-like protein	gi|154340243|ref|XP_001566078.1|	0	99.14	putative ribonuclease II-like protein [Leishmania braziliensis MHOM/BR/75/M2904]	0	--
Tco_14.4_gene_00893	Tco_14.4_contig_00026	21822	22595	774	-	TRSC58_01808	1e-104	99.22	hypothetical protein	gi|554943452|gb|ESL10459.1|	1e-102	99.22	hypothetical protein TRSC58_01808 [Trypanosoma rangeli SC58]	0	--
Tco_14.4_gene_00894	Tco_14.4_contig_00026	22850	24229	1380	-	Tc_MARK_1262	6e-92	63.6	Trichohyalin, putative	gi|407420274|gb|EKF38529.1|	5e-90	63.6	Trichohyalin, putative [Trypanosoma cruzi marinkellei]	0	--
Tco_14.4_gene_00895	Tco_14.4_contig_00026	24375	25499	1125	-	TCSYLVIO_002528	2e-62	36.41	Trichohyalin, putative	gi|407853332|gb|EKG06376.1|	2e-60	36.41	Trichohyalin, putative [Trypanosoma cruzi]	0	--
Tco_14.4_gene_00896	Tco_14.4_contig_00026	25912	27192	1281	-	TRSC58_05679	0	99	hypothetical protein	gi|157043063|gb|ABV02065.1|	5e-152	98.25	geranylgeranyltransferase type I beta subunit [Trypanosoma cruzi]	1	2.5.1.59
Tco_14.4_gene_00897	Tco_14.4_contig_00026	27595	29919	2325	-	TRSC58_06106	0	100	hypothetical protein	gi|686629217|ref|XP_009307285.1|	0	100	NET1-associated nuclear protein 1 (U3 small nucleolar RNA-associated protein 17) [Trypanosoma grayi]	0	--
Tco_14.4_gene_00898	Tco_14.4_contig_00026	30840	32102	1263	-	Tc_MARK_1265	5e-137	96.55	carbonic anhydrase-like protein, putative	gi|407420277|gb|EKF38532.1|	5e-135	96.55	carbonic anhydrase-like protein, putative [Trypanosoma cruzi marinkellei]	1	4.2.1.1
Tco_14.4_gene_00899	Tco_14.4_contig_00026	32634	33248	615	-	TRSC58_02697	1e-47	100	hypothetical protein	gi|554940630|gb|ESL09580.1|	9e-46	100	hypothetical protein TRSC58_02697 [Trypanosoma rangeli SC58]	0	--
Tco_14.4_gene_00900	Tco_14.4_contig_00026	37555	39801	2247	-	TRSC58_02559	0	100	hypothetical protein	gi|407420259|gb|EKF38525.1|	0	100	hypothetical protein MOQ_001267 [Trypanosoma cruzi marinkellei]	0	--
Tco_14.4_gene_00901	Tco_14.4_contig_00026	40754	41152	399	-	Tgr.44.1150	2e-08	12.76	hypothetical protein	gi|686629307|ref|XP_009307289.1|	2e-06	12.76	hypothetical protein DQ04_00441150 [Trypanosoma grayi]	0	--
Tco_14.4_gene_00902	Tco_14.4_contig_00026	41176	41514	339	-	Tgr.44.1150	5e-17	26.71	hypothetical protein	gi|686629307|ref|XP_009307289.1|	7e-15	26.71	hypothetical protein DQ04_00441150 [Trypanosoma grayi]	0	--
Tco_14.4_gene_00903	Tco_14.4_contig_00026	41619	42017	399	-	Tgr.44.1150	2e-22	27.3	hypothetical protein	gi|686629307|ref|XP_009307289.1|	3e-20	27.3	hypothetical protein DQ04_00441150 [Trypanosoma grayi]	0	--
Tco_14.4_gene_00904	Tco_14.4_contig_00026	42211	43377	1167	-	TRSC58_05943	0	83.62	hypothetical protein	gi|686629309|ref|XP_009307290.1|	0	98.72	zinc finger, MYND-type containing 10 [Trypanosoma grayi]	0	--
Tco_14.4_gene_00905	Tco_14.4_contig_00026	44114	45043	930	-	Tgr.44.1170	1e-174	99.68	protein kinase, putative	gi|686629311|ref|XP_009307291.1|	1e-172	99.68	putative protein kinase [Trypanosoma grayi]	1	2.7.11
Tco_14.4_gene_00906	Tco_14.4_contig_00026	45753	49790	4038	-	TRSC58_02700	0	100	DNA repair protein RAD50	gi|146091672|ref|XP_001470089.1|	0	100	RAD50 DNA repair-like protein [Leishmania infantum JPCM5]	2	3.1.-.-,3.6.-.-
Tco_14.4_gene_00907	Tco_14.4_contig_00026	50197	50535	339	-	TRSC58_00968	5e-56	100	ribosomal protein S26	gi|554946142|gb|ESL11285.1|	7e-54	100	ribosomal protein S26 [Trypanosoma rangeli SC58]	0	--
Tco_14.4_gene_00908	Tco_14.4_contig_00026	50987	51955	969	-	TRSC58_00181	5e-179	83.2	DNA repair protein RAD51	gi|554948522|gb|ESL12057.1|	5e-177	83.2	DNA repair protein RAD51 [Trypanosoma rangeli SC58]	0	--
Tco_14.4_gene_00909	Tco_14.4_contig_00026	53485	53985	501	-	TRSC58_05710	1e-81	100	hypothetical protein	gi|686645586|ref|XP_009315238.1|	4e-64	98.8	cupin [Trypanosoma grayi]	0	--
Tco_14.4_gene_00910	Tco_14.4_contig_00026	54324	55157	834	-	TRSC58_00270	2e-118	99.64	hypothetical protein	gi|554948247|gb|ESL11971.1|	2e-116	99.64	hypothetical protein TRSC58_00270 [Trypanosoma rangeli SC58]	0	--
Tco_14.4_gene_00911	Tco_14.4_contig_00026	55458	56882	1425	-	TRSC58_05436	1e-170	95.07	hypothetical protein	gi|554933501|gb|ESL06882.1|	1e-168	95.07	hypothetical protein TRSC58_05436 [Trypanosoma rangeli SC58]	0	--
Tco_14.4_gene_00912	Tco_14.4_contig_00026	57726	59462	1737	-	TRSC58_05768	5e-156	93.94	hypothetical protein	gi|686634455|ref|XP_009309673.1|	7e-117	98.09	putative protein kinase [Trypanosoma grayi]	1	2.7.11
Tco_14.4_gene_00913	Tco_14.4_contig_00026	60378	62162	1785	-	TcCLB.503801.70	3e-147	97.36	hypothetical protein	gi|71409622|ref|XP_807146.1|	3e-145	97.36	hypothetical protein [Trypanosoma cruzi strain CL Brener]	0	--
Tco_14.4_gene_00914	Tco_14.4_contig_00026	62841	63146	306	-	TRSC58_03649	9e-42	100	hypothetical protein	gi|554937578|gb|ESL08645.1|	1e-39	100	hypothetical protein TRSC58_03649 [Trypanosoma rangeli SC58]	0	--
Tco_14.4_gene_00915	Tco_14.4_contig_00025	443	1546	1104	-	TCDM_07479	1e-107	96.83	hypothetical protein	gi|557861058|gb|ESS64424.1|	1e-105	96.83	hypothetical protein TCDM_07479 [Trypanosoma cruzi Dm28c]	0	--
Tco_14.4_gene_00916	Tco_14.4_contig_00025	1949	2545	597	-	TRSC58_01890	2e-109	100	hypothetical protein	gi|554943189|gb|ESL10379.1|	1e-107	100	hypothetical protein TRSC58_01890 [Trypanosoma rangeli SC58]	0	--
Tco_14.4_gene_00917	Tco_14.4_contig_00025	3050	6820	3771	-	TRSC58_00665	0	100	hypothetical protein	gi|119621244|gb|EAX00839.1|	0	93.76	WD repeat domain 35, isoform CRA_b [Homo sapiens]	0	--
Tco_14.4_gene_00918	Tco_14.4_contig_00025	7363	8667	1305	-	TRSC58_05230	0	100	hypothetical protein	gi|686645812|ref|XP_009315351.1|	4e-121	97.18	pre-mRNA-processing factor SLU7, partial [Trypanosoma grayi]	0	--
Tco_14.4_gene_00919	Tco_14.4_contig_00025	9485	11029	1545	-	TCSYLVIO_010792	0	100	hypothetical protein	gi|146078054|ref|XP_001463441.1|	0	99.77	conserved hypothetical protein [Leishmania infantum JPCM5]	0	--
Tco_14.4_gene_00920	Tco_14.4_contig_00025	11275	12321	1047	-	TcCLB.510173.30	6e-169	96.33	hypothetical protein, conserved	gi|686647556|ref|XP_009316223.1|	2e-119	100	thiopurine S-methyltransferase, partial [Trypanosoma grayi]	0	--
Tco_14.4_gene_00921	Tco_14.4_contig_00025	12668	13792	1125	-	TcCLB.510173.20	2e-119	100	hypothetical protein, conserved	gi|71420724|ref|XP_811583.1|	2e-117	100	hypothetical protein [Trypanosoma cruzi strain CL Brener]	0	--
Tco_14.4_gene_00922	Tco_14.4_contig_00025	14217	17366	3150	-	TRSC58_02483	0	100	hypothetical protein	gi|146078050|ref|XP_001463439.1|	0	99.48	conserved hypothetical protein [Leishmania infantum JPCM5]	0	--
Tco_14.4_gene_00923	Tco_14.4_contig_00025	17796	20258	2463	-	TRSC58_02729	0	100	hypothetical protein	gi|407395835|gb|EKF27264.1|	0	100	suppressive immunomodulating factor, putative [Trypanosoma cruzi marinkellei]	0	--
Tco_14.4_gene_00924	Tco_14.4_contig_00025	20839	22104	1266	-	TRSC58_06238	0	98.83	phosphoribosylpyrophosphate synthetase	gi|554931797|gb|ESL06093.1|	0	98.83	phosphoribosylpyrophosphate synthetase [Trypanosoma rangeli SC58]	1	2.7.6.1
Tco_14.4_gene_00925	Tco_14.4_contig_00025	22576	24969	2394	-	TRSC58_05633	0	98.24	hypothetical protein	gi|528226135|gb|EPY24300.1|	0	98.39	EF-hand domain-containing family member C2 [Strigomonas culicis]	0	--
Tco_14.4_gene_00926	Tco_14.4_contig_00025	25587	27263	1677	-	TRSC58_02091	0	100	stress-induced protein sti1	gi|146078042|ref|XP_001463435.1|	0	100	stress-induced protein sti1 [Leishmania infantum JPCM5]	0	--
Tco_14.4_gene_00927	Tco_14.4_contig_00025	27681	28793	1113	-	TRSC58_05950	0	100	hypothetical protein	gi|407395844|gb|EKF27271.1|	0	100	hypothetical protein MOQ_009008 [Trypanosoma cruzi marinkellei]	0	--
Tco_14.4_gene_00928	Tco_14.4_contig_00025	30638	31177	540	-	TRSC58_03150	1e-53	100	hypothetical protein	gi|554939177|gb|ESL09136.1|	8e-52	100	hypothetical protein TRSC58_03150 [Trypanosoma rangeli SC58]	0	--
Tco_14.4_gene_00929	Tco_14.4_contig_00025	33894	34478	585	-	--	--	--	--	--	--	--	--	0	--
Tco_14.4_gene_00930	Tco_14.4_contig_00025	35647	38916	3270	+	TcCLB.507063.280	0	99.91	hypothetical protein	gi|407395976|gb|EKF27307.1|	0	99.91	hypothetical protein MOQ_008972 [Trypanosoma cruzi marinkellei]	0	--
Tco_14.4_gene_00931	Tco_14.4_contig_00025	39500	41287	1788	+	TRSC58_00299	0	99.67	histone deacetylase	gi|407395975|gb|EKF27306.1|	0	100	histone deacetylase, putative [Trypanosoma cruzi marinkellei]	1	3.5.1.-
Tco_14.4_gene_00932	Tco_14.4_contig_00025	41604	42854	1251	+	TcCLB.507805.20	2e-167	100	hypothetical protein	gi|407832585|gb|EKF98498.1|	2e-165	100	hypothetical protein TCSYLVIO_010599 [Trypanosoma cruzi]	0	--
Tco_14.4_gene_00933	Tco_14.4_contig_00025	43110	49916	6807	+	TRSC58_06839	0	98.64	hypothetical protein	gi|407395981|gb|EKF27311.1|	0	96.59	heat shock protein HslVU, ATPase subunit HslU, putative [Trypanosoma cruzi marinkellei]	1	3.6.1.3
Tco_14.4_gene_00934	Tco_14.4_contig_00025	50737	51306	570	+	TRSC58_04919	1e-70	100	hypothetical protein	gi|686631125|ref|XP_009308008.1|	9e-62	100	chaperone protein DNAJ [Trypanosoma grayi]	0	--
Tco_14.4_gene_00935	Tco_14.4_contig_00025	51897	54386	2490	+	TcCLB.507807.30	4e-43	92.19	hypothetical protein	gi|71409373|ref|XP_807035.1|	4e-41	92.19	hypothetical protein [Trypanosoma cruzi strain CL Brener]	0	--
Tco_14.4_gene_00936	Tco_14.4_contig_00025	56452	57723	1272	+	TcCLB.507807.40	8e-130	100	hypothetical protein, conserved	gi|71409375|ref|XP_807036.1|	8e-128	100	hypothetical protein [Trypanosoma cruzi strain CL Brener]	0	--
Tco_14.4_gene_00937	Tco_14.4_contig_00025	58194	59795	1602	+	TRSC58_02160	0	94.33	hypothetical protein	gi|407395984|gb|EKF27313.1|	0	92.32	hypothetical protein MOQ_008965 [Trypanosoma cruzi marinkellei]	0	--
Tco_14.4_gene_00938	Tco_14.4_contig_00025	60880	61305	426	+	TRSC58_00137	3e-46	100	hypothetical protein	gi|554948656|gb|ESL12101.1|	4e-44	100	hypothetical protein TRSC58_00137 [Trypanosoma rangeli SC58]	0	--
Tco_14.4_gene_00939	Tco_14.4_contig_00025	61518	62078	561	+	TcCLB.503953.20	6e-41	98.88	hypothetical protein, conserved	gi|71411538|ref|XP_808013.1|	4e-39	98.88	hypothetical protein [Trypanosoma cruzi strain CL Brener]	0	--
Tco_14.4_gene_00940	Tco_14.4_contig_00027	58	756	699	-	TcCLB.511465.10	2e-84	100	proteasome activator protein pa26, putative	gi|71402396|ref|XP_804116.1|	2e-82	100	proteasome activator protein PA26 [Trypanosoma cruzi strain CL Brener]	0	--
Tco_14.4_gene_00941	Tco_14.4_contig_00027	1299	3038	1740	-	Tc_MARK_3852	5e-160	90.76	hypothetical protein, conserved	gi|407409504|gb|EKF32304.1|	4e-158	90.76	hypothetical protein MOQ_003852 [Trypanosoma cruzi marinkellei]	0	--
Tco_14.4_gene_00942	Tco_14.4_contig_00027	3349	5244	1896	-	Tc_MARK_3851	0	99.56	hypothetical protein, conserved	gi|407409503|gb|EKF32303.1|	0	99.56	hypothetical protein MOQ_003851 [Trypanosoma cruzi marinkellei]	0	--
Tco_14.4_gene_00943	Tco_14.4_contig_00027	5514	7001	1488	-	TcCLB.511001.210	1e-173	100	hypothetical protein, conserved	gi|71665338|ref|XP_819640.1|	1e-171	100	hypothetical protein [Trypanosoma cruzi strain CL Brener]	0	--
Tco_14.4_gene_00944	Tco_14.4_contig_00027	7207	8739	1533	-	TRSC58_03361	0	89.87	hypothetical protein	gi|407848917|gb|EKG03835.1|	0	99.4	hypothetical protein TCSYLVIO_005105 [Trypanosoma cruzi]	0	--
Tco_14.4_gene_00945	Tco_14.4_contig_00027	9203	10012	810	-	TcCLB.511001.190	2e-120	100	vacuolar ATP synthase subunit d, putative	gi|407409500|gb|EKF32300.1|	2e-118	100	vacuolar ATP synthase subunit d, putative [Trypanosoma cruzi marinkellei]	1	3.6.3.14
Tco_14.4_gene_00946	Tco_14.4_contig_00027	10564	12645	2082	-	TcCLB.511001.180	0	99.43	hypothetical protein, conserved	gi|528255553|gb|EPY36365.1|	0	86.3	TPR-repeat-containing protein [Strigomonas culicis]	0	--
Tco_14.4_gene_00947	Tco_14.4_contig_00027	13818	16919	3102	-	TRSC58_06652	0	100	hypothetical protein	gi|407409510|gb|EKF32308.1|	0	99.63	hypothetical protein MOQ_003846 [Trypanosoma cruzi marinkellei]	0	--
Tco_14.4_gene_00948	Tco_14.4_contig_00027	17870	29269	11400	-	TcCLB.511001.160	0	100	hypothetical protein, conserved	gi|146100520|ref|XP_001468883.1|	0	99.59	conserved hypothetical protein [Leishmania infantum JPCM5]	0	--
Tco_14.4_gene_00949	Tco_14.4_contig_00027	30104	30850	747	-	TCSYLVIO_005098	1e-58	93.01	hypothetical protein	gi|686638293|ref|XP_009311592.1|	5e-41	24	conserved RING finger protein [Trypanosoma grayi]	0	--
Tco_14.4_gene_00950	Tco_14.4_contig_00027	31327	33063	1737	-	TRSC58_04481	0	100	hypothetical protein	gi|554935512|gb|ESL07826.1|	0	100	hypothetical protein TRSC58_04481 [Trypanosoma rangeli SC58]	0	--
Tco_14.4_gene_00951	Tco_14.4_contig_00027	33728	40207	6480	-	TRSC58_03895	0	99.65	hypothetical protein	gi|407409512|gb|EKF32309.1|	0	100	hypothetical protein MOQ_003843 [Trypanosoma cruzi marinkellei]	0	--
Tco_14.4_gene_00952	Tco_14.4_contig_00027	40701	41105	405	-	TRSC58_02789	4e-71	74.86	large subunit ribosomal protein L18Ae	gi|554940333|gb|ESL09488.1|	6e-69	74.86	large subunit ribosomal protein L18Ae [Trypanosoma rangeli SC58]	0	--
Tco_14.4_gene_00953	Tco_14.4_contig_00027	41216	41584	369	-	Tgr.99.1020	1e-56	57.54	60S ribosomal protein L18a	gi|686631713|ref|XP_009308302.1|	2e-54	57.54	60S ribosomal protein L18a [Trypanosoma grayi]	0	--
Tco_14.4_gene_00954	Tco_14.4_contig_00027	42197	43651	1455	-	TRSC58_05469	7e-167	88.42	hypothetical protein	gi|554933433|gb|ESL06850.1|	7e-165	88.42	hypothetical protein TRSC58_05469 [Trypanosoma rangeli SC58]	0	--
Tco_14.4_gene_00955	Tco_14.4_contig_00027	44277	44951	675	-	TRSC58_05970	8e-100	100	SNF-7-like protein	gi|554932368|gb|ESL06358.1|	6e-98	100	SNF-7-like protein [Trypanosoma rangeli SC58]	0	--
Tco_14.4_gene_00956	Tco_14.4_contig_00027	45959	52330	6372	-	TcCLB.511001.90	0	100	hypothetical protein, conserved	gi|407409517|gb|EKF32312.1|	0	96.66	hypothetical protein MOQ_003839 [Trypanosoma cruzi marinkellei]	0	--
Tco_14.4_gene_00957	Tco_14.4_contig_00027	53057	56080	3024	-	TcCLB.511001.70	0	99.7	phosphatidylinositol-4-phosphate 5-kinase-like, putative	gi|407409524|gb|EKF32317.1|	0	99.71	phosphatidylinositol-4-phosphate 5-kinase-like, putative [Trypanosoma cruzi marinkellei]	2	2.7.1.-,2.7.1.68
Tco_14.4_gene_00958	Tco_14.4_contig_00027	57683	59899	2217	-	TRSC58_04600	0	100	protein kinase	gi|407409526|gb|EKF32318.1|	0	100	protein kinase, putative [Trypanosoma cruzi marinkellei]	1	2.7.11
Tco_14.4_gene_00959	Tco_14.4_contig_00029	149	1687	1539	-	TRSC58_05816	0	100	inosine-5'-monophosphate dehydrogenase	gi|146084871|ref|XP_001465126.1|	0	99.22	inosine-5'-monophosphate dehydrogenase [Leishmania infantum JPCM5]	1	1.1.1.205
Tco_14.4_gene_00960	Tco_14.4_contig_00029	2171	3295	1125	-	TRSC58_04691	0	87.38	hypothetical protein	gi|407407846|gb|EKF31503.1|	0	100	hypothetical protein MOQ_004662 [Trypanosoma cruzi marinkellei]	0	--
Tco_14.4_gene_00961	Tco_14.4_contig_00029	4379	5629	1251	-	TCSYLVIO_007957	0	99.52	protein kinase, putative	gi|407842340|gb|EKG01067.1|	0	99.52	protein kinase, putative [Trypanosoma cruzi]	1	2.7.11
Tco_14.4_gene_00962	Tco_14.4_contig_00029	6687	9068	2382	-	TCDM_09869	0	99.5	choline/carnitine O-acyltransferase	gi|407407841|gb|EKF31500.1|	0	99.5	choline/carnitine O-acetyltransferase, putative [Trypanosoma cruzi marinkellei]	1	2.3.1.21
Tco_14.4_gene_00963	Tco_14.4_contig_00029	9614	10882	1269	-	TRSC58_05256	0	100	peptidylprolyl isomerase	gi|407407837|gb|EKF31497.1|	0	99.3	peptidylprolyl isomerase-like, putative [Trypanosoma cruzi marinkellei]	1	5.2.1.8
Tco_14.4_gene_00964	Tco_14.4_contig_00029	11228	13558	2331	-	TcCLB.511301.60	0	100	hypothetical protein, conserved	gi|146084859|ref|XP_001465123.1|	0	86.88	conserved hypothetical protein [Leishmania infantum JPCM5]	0	--
Tco_14.4_gene_00965	Tco_14.4_contig_00029	14378	15325	948	-	TRSC58_02701	1e-140	100	hypothetical protein	gi|686632457|ref|XP_009308674.1|	2e-118	98.1	solute carrier family 35, member E3 [Trypanosoma grayi]	0	--
Tco_14.4_gene_00966	Tco_14.4_contig_00029	16167	16493	327	-	TcCLB.511353.34	7e-48	91.45	hypothetical protein, conserved	gi|71410595|ref|XP_807585.1|	1e-45	91.45	hypothetical protein [Trypanosoma cruzi strain CL Brener]	0	--
Tco_14.4_gene_00967	Tco_14.4_contig_00029	17174	17926	753	-	TRSC58_03886	3e-115	100	eukaryotic translation initiation factor 4E (eIF4E) interacting protein	gi|554936823|gb|ESL08411.1|	2e-113	100	eukaryotic translation initiation factor 4E (eIF4E) interacting protein [Trypanosoma rangeli SC58]	0	--
Tco_14.4_gene_00968	Tco_14.4_contig_00029	18312	18665	354	-	TcCLB.511353.50	3e-56	97.44	hypothetical protein, conserved	gi|71410589|ref|XP_807582.1|	4e-54	97.44	hypothetical protein [Trypanosoma cruzi strain CL Brener]	0	--
Tco_14.4_gene_00969	Tco_14.4_contig_00029	19063	19605	543	-	TcCLB.511353.60	1e-77	100	hypothetical protein, conserved	gi|71410591|ref|XP_807583.1|	6e-76	100	hypothetical protein [Trypanosoma cruzi strain CL Brener]	0	--
Tco_14.4_gene_00970	Tco_14.4_contig_00029	20173	22035	1863	-	TCSYLVIO_005961	0	100	oxidoreductase, putative	gi|407407830|gb|EKF31492.1|	0	100	oxidoreductase-like protein, putative [Trypanosoma cruzi marinkellei]	0	--
Tco_14.4_gene_00971	Tco_14.4_contig_00029	22299	23387	1089	-	TCSYLVIO_005962	0	99.45	mitogen-activated protein kinase, putative	gi|407407831|gb|EKF31493.1|	0	99.45	mitogen-activated protein kinase, putative [Trypanosoma cruzi marinkellei]	2	2.7.11,2.7.11.24
Tco_14.4_gene_00972	Tco_14.4_contig_00029	23699	24772	1074	-	Tc_MARK_4672	3e-135	99.43	hypothetical protein, conserved	gi|407407832|gb|EKF31494.1|	3e-133	99.43	hypothetical protein MOQ_004672 [Trypanosoma cruzi marinkellei]	0	--
Tco_14.4_gene_00973	Tco_14.4_contig_00029	25350	27086	1737	-	TCDM_11162	0	94.14	class 3 lipase	gi|407407825|gb|EKF31488.1|	0	99.83	class 3 lipase, putative [Trypanosoma cruzi marinkellei]	0	--
Tco_14.4_gene_00974	Tco_14.4_contig_00029	27772	28272	501	-	TRSC58_03845	9e-44	45.65	hypothetical protein	gi|686639647|ref|XP_009312269.1|	2e-31	45.65	regulator of microtubule dynamics protein 1 [Trypanosoma grayi]	0	--
Tco_14.4_gene_00975	Tco_14.4_contig_00029	28598	29425	828	-	TRSC58_00161	6e-145	99.64	TFIID-like protein	gi|554948582|gb|ESL12077.1|	5e-143	99.64	TFIID-like protein [Trypanosoma rangeli SC58]	0	--
Tco_14.4_gene_00976	Tco_14.4_contig_00029	29816	31267	1452	-	TRSC58_06120	0	88.25	cation transporter	gi|554932046|gb|ESL06208.1|	6e-179	88.25	cation transporter [Trypanosoma rangeli SC58]	0	--
Tco_14.4_gene_00977	Tco_14.4_contig_00029	31776	33227	1452	-	TRSC58_04618	0	100	hypothetical protein	gi|554935220|gb|ESL07689.1|	0	100	hypothetical protein TRSC58_04618 [Trypanosoma rangeli SC58]	0	--
Tco_14.4_gene_00978	Tco_14.4_contig_00029	34159	34533	375	-	TCDM_14076	2e-44	91.18	hypothetical protein	gi|557857676|gb|ESS61266.1|	3e-42	91.18	hypothetical protein TCDM_14076 [Trypanosoma cruzi Dm28c]	0	--
Tco_14.4_gene_00979	Tco_14.4_contig_00029	35619	36464	846	-	TcCLB.511355.30	6e-111	84.23	phosphatidic acid phosphatase protein, putative	gi|71411248|ref|XP_807881.1|	5e-109	84.23	phosphatidic acid phosphatase protein [Trypanosoma cruzi strain CL Brener]	0	--
Tco_14.4_gene_00980	Tco_14.4_contig_00029	37765	39645	1881	-	TcCLB.511355.40	0	98.69	GUP1, putative	gi|407407822|gb|EKF31486.1|	0	98.69	GUP1, putative [Trypanosoma cruzi marinkellei]	0	--
Tco_14.4_gene_00981	Tco_14.4_contig_00029	40289	40747	459	-	TRSC58_06576	1e-66	34.78	glycerol uptake protein	gi|554931087|gb|ESL05762.1|	9e-65	34.78	glycerol uptake protein [Trypanosoma rangeli SC58]	0	--
Tco_14.4_gene_00982	Tco_14.4_contig_00029	40819	42246	1428	-	TcCLB.503809.90	6e-179	72.86	glycerol uptake protein, putative	gi|71652096|ref|XP_814712.1|	6e-177	72.86	glycerol uptake protein [Trypanosoma cruzi strain CL Brener]	0	--
Tco_14.4_gene_00983	Tco_14.4_contig_00029	42738	43148	411	-	TcCLB.511357.9	3e-29	92.37	hypothetical protein, conserved	gi|71398889|ref|XP_802667.1|	4e-27	92.37	hypothetical protein [Trypanosoma cruzi strain CL Brener]	0	--
Tco_14.4_gene_00984	Tco_14.4_contig_00029	43373	43798	426	-	TRSC58_06576	6e-34	21.74	glycerol uptake protein	gi|554931087|gb|ESL05762.1|	7e-32	21.74	glycerol uptake protein [Trypanosoma rangeli SC58]	0	--
Tco_14.4_gene_00985	Tco_14.4_contig_00029	43841	45199	1359	-	TRSC58_06576	5e-135	62.47	glycerol uptake protein	gi|554931087|gb|ESL05762.1|	5e-133	62.47	glycerol uptake protein [Trypanosoma rangeli SC58]	0	--
Tco_14.4_gene_00986	Tco_14.4_contig_00029	45991	47352	1362	-	TRSC58_06185	2e-139	90.87	hypothetical protein	gi|554931910|gb|ESL06146.1|	2e-137	90.87	hypothetical protein TRSC58_06185 [Trypanosoma rangeli SC58]	0	--
Tco_14.4_gene_00987	Tco_14.4_contig_00029	47862	50438	2577	-	TRSC58_04505	0	99.19	protein kinase	gi|407407814|gb|EKF31480.1|	0	99.07	protein kinase, putative [Trypanosoma cruzi marinkellei]	1	2.7
Tco_14.4_gene_00988	Tco_14.4_contig_00029	50791	51096	306	-	--	--	--	--	--	--	--	--	0	--
Tco_14.4_gene_00989	Tco_14.4_contig_00029	51407	52156	750	-	TRSC58_03475	1e-105	100	RNA-binding protein	gi|554938139|gb|ESL08816.1|	1e-103	100	RNA-binding protein [Trypanosoma rangeli SC58]	0	--
Tco_14.4_gene_00990	Tco_14.4_contig_00029	52532	53002	471	-	TRSC58_07042	5e-85	100	hypothetical protein	gi|554930112|gb|ESL05315.1|	5e-83	100	hypothetical protein TRSC58_07042 [Trypanosoma rangeli SC58]	0	--
Tco_14.4_gene_00991	Tco_14.4_contig_00029	53549	54784	1236	-	Tc_MARK_4684	0	100	peroxisome assembly protein, putative	gi|407407816|gb|EKF31482.1|	0	100	peroxisome assembly protein, putative [Trypanosoma cruzi marinkellei]	0	--
Tco_14.4_gene_00992	Tco_14.4_contig_00029	55472	58093	2622	-	TRSC58_01095	0	97.43	hypothetical protein	gi|407407817|gb|EKF31483.1|	0	94.05	hypothetical protein MOQ_004685, partial [Trypanosoma cruzi marinkellei]	0	--
Tco_14.4_gene_00993	Tco_14.4_contig_00028	1	810	810	-	TRSC58_06935	3e-49	23.58	surface protease GP63	gi|554930338|gb|ESL05418.1|	2e-47	23.58	surface protease GP63 [Trypanosoma rangeli SC58]	0	--
Tco_14.4_gene_00994	Tco_14.4_contig_00028	807	2438	1632	-	TRSC58_02875	0	100	hypothetical protein	gi|554940062|gb|ESL09402.1|	0	100	hypothetical protein TRSC58_02875 [Trypanosoma rangeli SC58]	0	--
Tco_14.4_gene_00995	Tco_14.4_contig_00028	3131	3952	822	-	TRSC58_00152	2e-139	100	deoxyribose-phosphate aldolase	gi|554948609|gb|ESL12086.1|	2e-137	100	deoxyribose-phosphate aldolase [Trypanosoma rangeli SC58]	1	4.1.2.4
Tco_14.4_gene_00996	Tco_14.4_contig_00028	4269	5264	996	-	TRSC58_05720	9e-153	98.77	hypothetical protein	gi|731711734|ref|XP_010703985.1|	5e-100	99.36	alpha-ketoglutarate-dependent dioxygenase, putative [Leishmania panamensis]	0	--
Tco_14.4_gene_00997	Tco_14.4_contig_00028	6572	8380	1809	-	TRSC58_04202	0	98.28	hypothetical protein	gi|528232590|gb|EPY27006.1|	1e-44	98.74	axonemal p66.0 [Angomonas deanei]	0	--
Tco_14.4_gene_00998	Tco_14.4_contig_00028	8858	10639	1782	-	TRSC58_01133	0	100	kinesin	gi|407424682|gb|EKF39090.1|	0	100	kinesin, putative [Trypanosoma cruzi marinkellei]	0	--
Tco_14.4_gene_00999	Tco_14.4_contig_00028	11311	11973	663	-	TRSC58_02654	2e-96	100	hypothetical protein	gi|686647078|ref|XP_009315984.1|	4e-72	98.33	Pin2-interacting protein X1 [Trypanosoma grayi]	0	--
Tco_14.4_gene_01000	Tco_14.4_contig_00028	12363	14312	1950	-	TRSC58_00966	0	99.85	hypothetical protein	gi|407424680|gb|EKF39088.1|	0	100	hypothetical protein MOQ_000687 [Trypanosoma cruzi marinkellei]	0	--
Tco_14.4_gene_01001	Tco_14.4_contig_00028	14816	16105	1290	-	TRSC58_03392	0	100	hypothetical protein	gi|528244988|gb|EPY32331.1|	3e-118	100	SET and MYND domain-containing protein [Angomonas deanei]	0	--
Tco_14.4_gene_01002	Tco_14.4_contig_00028	17527	18534	1008	-	TRSC58_06935	6e-118	40.78	surface protease GP63	gi|554930338|gb|ESL05418.1|	5e-116	40.78	surface protease GP63 [Trypanosoma rangeli SC58]	1	3.4.24
Tco_14.4_gene_01003	Tco_14.4_contig_00028	18644	20398	1755	-	TRSC58_06935	4e-130	59.78	surface protease GP63	gi|554930338|gb|ESL05418.1|	4e-128	59.78	surface protease GP63 [Trypanosoma rangeli SC58]	1	3.4.24
Tco_14.4_gene_01004	Tco_14.4_contig_00028	20776	21138	363	-	Tgr.158.1010	2e-17	91.53	hypothetical conserved protein	gi|686633417|ref|XP_009309154.1|	3e-15	91.53	hypothetical protein DQ04_01581010 [Trypanosoma grayi]	0	--
Tco_14.4_gene_01005	Tco_14.4_contig_00028	21662	24835	3174	-	TRSC58_05024	0	99.25	hypothetical protein	gi|407424688|gb|EKF39094.1|	0	99.91	hypothetical protein MOQ_000685 [Trypanosoma cruzi marinkellei]	0	--
Tco_14.4_gene_01006	Tco_14.4_contig_00028	26056	29043	2988	-	TRSC58_00799	0	97.85	hypothetical protein	gi|157864318|ref|XP_001680869.1|	0	97.09	conserved hypothetical protein [Leishmania major strain Friedlin]	0	--
Tco_14.4_gene_01007	Tco_14.4_contig_00028	29313	33926	4614	-	TRSC58_04926	0	98.45	hypothetical protein	gi|407424690|gb|EKF39095.1|	0	99.93	hypothetical protein MOQ_000682 [Trypanosoma cruzi marinkellei]	0	--
Tco_14.4_gene_01008	Tco_14.4_contig_00028	35479	36156	678	-	Tc_MARK_681	2e-130	100	cell cycle associated protein MOB1, putative	gi|71665271|ref|XP_819607.1|	2e-128	100	cell cycle associated protein MOB1 [Trypanosoma cruzi strain CL Brener]	0	--
Tco_14.4_gene_01009	Tco_14.4_contig_00028	37480	39549	2070	-	TRSC58_05065	0	91.49	glucosamine-fructose-6-phosphate aminotransferase	gi|146071703|ref|XP_001463178.1|	0	100	putative glucosamine-fructose-6-phosphate aminotransferase [Leishmania infantum JPCM5]	1	2.6.1.16
Tco_14.4_gene_01010	Tco_14.4_contig_00028	40004	41203	1200	-	TRSC58_06114	1e-166	97.22	hypothetical protein	gi|554932058|gb|ESL06214.1|	1e-164	97.22	hypothetical protein TRSC58_06114 [Trypanosoma rangeli SC58]	0	--
Tco_14.4_gene_01011	Tco_14.4_contig_00028	42163	44316	2154	-	Tc_MARK_678	0	100	2,4-dienoyl-coa reductase-like protein, putative	gi|146071693|ref|XP_001463176.1|	0	97.4	2,4-dienoyl-coa reductase-like protein [Leishmania infantum JPCM5]	1	1.3.1.34
Tco_14.4_gene_01012	Tco_14.4_contig_00028	44902	46026	1125	-	TRSC58_04430	1e-180	99.73	hypothetical protein	gi|554935622|gb|ESL07877.1|	1e-178	99.73	hypothetical protein TRSC58_04430 [Trypanosoma rangeli SC58]	0	--
Tco_14.4_gene_01013	Tco_14.4_contig_00028	46655	47254	600	-	TRSC58_03437	4e-81	100	hypothetical protein	gi|686633431|ref|XP_009309161.1|	3e-57	96.92	peptidyl-tRNA hydrolase, PTH2 family [Trypanosoma grayi]	1	3.1.1.29
Tco_14.4_gene_01014	Tco_14.4_contig_00028	48368	50677	2310	-	TRSC58_06237	0	100	hypothetical protein	gi|731711683|ref|XP_010703968.1|	6e-18	5.14	protein phosphatase, putative [Leishmania panamensis]	0	--
Tco_14.4_gene_01015	Tco_14.4_contig_00028	51439	52536	1098	-	TRSC58_02670	6e-151	100	hypothetical protein	gi|554940719|gb|ESL09607.1|	6e-149	100	hypothetical protein TRSC58_02670 [Trypanosoma rangeli SC58]	0	--
Tco_14.4_gene_01016	Tco_14.4_contig_00028	53075	56671	3597	-	TRSC58_00432	0	100	hypothetical protein	gi|407424705|gb|EKF39105.1|	0	95.32	hypothetical protein MOQ_000673 [Trypanosoma cruzi marinkellei]	0	--
Tco_14.4_gene_01017	Tco_14.4_contig_00028	57376	58158	783	-	Tc_MARK_672	5e-55	72.05	hypothetical protein	gi|407424707|gb|EKF39106.1|	4e-53	72.05	hypothetical protein MOQ_000672, partial [Trypanosoma cruzi marinkellei]	0	--
Tco_14.4_gene_01018	Tco_14.4_contig_00030	1356	3965	2610	-	TRSC58_03169	0	100	ATP-dependent RNA helicase	gi|146091969|ref|XP_001470172.1|	0	91.89	putative ATP-dependent RNA helicase [Leishmania infantum JPCM5]	0	--
Tco_14.4_gene_01019	Tco_14.4_contig_00030	4477	5757	1281	-	TRSC58_05086	0	100	hypothetical protein	gi|554934238|gb|ESL07230.1|	0	100	hypothetical protein TRSC58_05086 [Trypanosoma rangeli SC58]	0	--
Tco_14.4_gene_01020	Tco_14.4_contig_00030	6049	7140	1092	-	TcCLB.507601.120	6e-166	100	hypothetical protein, conserved	gi|71423478|ref|XP_812477.1|	5e-164	100	hypothetical protein [Trypanosoma cruzi strain CL Brener]	0	--
Tco_14.4_gene_01021	Tco_14.4_contig_00030	7735	10728	2994	-	TRSC58_05012	0	99.7	prolyl oligopeptidase	gi|407397721|gb|EKF27870.1|	0	98.89	oligopeptidase B, putative,serine peptidase, clan SC, family S9A-like protein, putative [Trypanosoma cruzi marinkellei]	1	3.4.21
Tco_14.4_gene_01022	Tco_14.4_contig_00030	11419	12513	1095	-	TRSC58_06748	2e-156	49.6	hypothetical protein	gi|686642675|ref|XP_009313783.1|	4e-119	49.57	putative GTP-binding protein [Trypanosoma grayi]	1	3.6.1.-
Tco_14.4_gene_01023	Tco_14.4_contig_00030	12728	13255	528	-	TcCLB.507601.90	2e-47	13.81	hypothetical protein, conserved	gi|72389612|ref|XP_845101.1|	9e-44	14.62	GTP-binding protein [Trypanosoma brucei brucei TREU927]	0	--
Tco_14.4_gene_01024	Tco_14.4_contig_00030	13252	14091	840	-	TcCLB.510351.70	7e-124	33.03	hypothetical protein, conserved	gi|686642675|ref|XP_009313783.1|	8e-120	30.93	putative GTP-binding protein [Trypanosoma grayi]	1	3.6.1.-
Tco_14.4_gene_01025	Tco_14.4_contig_00030	14664	15398	735	-	TRSC58_02991	2e-109	83.04	hypothetical protein	gi|31559107|gb|AAP50256.1|	5e-108	85.36	FIP1-like protein [Trypanosoma cruzi]	0	--
Tco_14.4_gene_01026	Tco_14.4_contig_00030	15947	16390	444	-	TRSC58_02991	2e-58	51.59	hypothetical protein	gi|31559107|gb|AAP50256.1|	2e-51	52.14	FIP1-like protein [Trypanosoma cruzi]	0	--
Tco_14.4_gene_01027	Tco_14.4_contig_00030	16795	18108	1314	-	TRSC58_03489	0	99.31	dihydrolipoamide branched chain transacylase	gi|554938094|gb|ESL08802.1|	0	99.31	dihydrolipoamide branched chain transacylase [Trypanosoma rangeli SC58]	2	2.3,2.3.1.168
Tco_14.4_gene_01028	Tco_14.4_contig_00030	18778	20484	1707	-	TRSC58_03655	3e-174	100	hypothetical protein	gi|554937557|gb|ESL08639.1|	3e-172	100	hypothetical protein TRSC58_03655 [Trypanosoma rangeli SC58]	0	--
Tco_14.4_gene_01029	Tco_14.4_contig_00030	20783	22243	1461	-	TRSC58_05268	0	99.59	hypothetical protein	gi|407397713|gb|EKF27865.1|	0	93.42	hypothetical protein MOQ_008403, partial [Trypanosoma cruzi marinkellei]	0	--
Tco_14.4_gene_01030	Tco_14.4_contig_00030	22646	23158	513	-	TRSC58_06602	5e-81	100	hypothetical protein	gi|686647464|ref|XP_009316177.1|	3e-64	100	putative NUDIX hydrolase, conserved [Trypanosoma grayi]	0	--
Tco_14.4_gene_01031	Tco_14.4_contig_00030	23590	24552	963	-	TCDM_07274	7e-149	99.69	hypothetical protein	gi|407835248|gb|EKF99201.1|	6e-147	99.69	hypothetical protein TCSYLVIO_009885 [Trypanosoma cruzi]	1	2.1.1.33
Tco_14.4_gene_01032	Tco_14.4_contig_00030	24906	25277	372	-	TRSC58_05723	7e-54	74.39	hypothetical protein	gi|554932894|gb|ESL06600.1|	9e-52	74.39	hypothetical protein TRSC58_05723 [Trypanosoma rangeli SC58]	0	--
Tco_14.4_gene_01033	Tco_14.4_contig_00030	27093	29006	1914	-	TRSC58_02144	0	100	phosphoprotein phosphatase	gi|146076699|ref|XP_001462980.1|	0	95.76	putative phosphoprotein phosphatase [Leishmania infantum JPCM5]	1	3.1.3.16
Tco_14.4_gene_01034	Tco_14.4_contig_00030	29949	30389	441	-	TRSC58_01486	2e-51	91.95	hypothetical protein	gi|554944492|gb|ESL10775.1|	2e-49	91.95	hypothetical protein TRSC58_01486 [Trypanosoma rangeli SC58]	0	--
Tco_14.4_gene_01035	Tco_14.4_contig_00030	30786	32072	1287	-	TRSC58_02834	0	83.13	hypothetical protein	gi|407835250|gb|EKF99203.1|	0	84.21	hypothetical protein TCSYLVIO_009887 [Trypanosoma cruzi]	0	--
Tco_14.4_gene_01036	Tco_14.4_contig_00030	32482	33114	633	-	Tc_MARK_8426	5e-87	99.54	hypothetical protein, conserved	gi|407397669|gb|EKF27842.1|	4e-85	99.54	hypothetical protein MOQ_008426 [Trypanosoma cruzi marinkellei]	0	--
Tco_14.4_gene_01037	Tco_14.4_contig_00030	33841	35784	1944	-	TRSC58_05524	0	91.31	nucleolar RNA helicase II	gi|154332025|ref|XP_001561829.1|	0	83.16	putative nucleolar RNA helicase II [Leishmania braziliensis MHOM/BR/75/M2904]	0	--
Tco_14.4_gene_01038	Tco_14.4_contig_00030	37118	38353	1236	-	TRSC58_06092	0	100	protein kinase	gi|407397664|gb|EKF27839.1|	0	100	protein kinase, putative [Trypanosoma cruzi marinkellei]	2	2.7,2.7.11
Tco_14.4_gene_01039	Tco_14.4_contig_00030	40523	41056	534	-	TRSC58_05841	3e-57	98.86	hypothetical protein	gi|554932640|gb|ESL06484.1|	2e-55	98.86	hypothetical protein TRSC58_05841 [Trypanosoma rangeli SC58]	0	--
Tco_14.4_gene_01040	Tco_14.4_contig_00030	41827	44376	2550	-	TRSC58_06301	0	99.65	major vault protein	gi|110350007|ref|NP_001036027.1|	0	95.62	major vault protein [Felis catus]	0	--
Tco_14.4_gene_01041	Tco_14.4_contig_00030	45156	47696	2541	-	TRSC58_04543	0	100	hypothetical protein	gi|146076653|ref|XP_001462969.1|	0	99.28	conserved hypothetical protein [Leishmania infantum JPCM5]	1	4.6
Tco_14.4_gene_01042	Tco_14.4_contig_00030	48660	50402	1743	-	TCSYLVIO_009893	0	100	paraflagellar rod component par4, putative	gi|2865635|gb|AAC32077.1|	0	98.26	paraflagellar rod component Par4 [Trypanosoma cruzi]	0	--
Tco_14.4_gene_01043	Tco_14.4_contig_00030	51349	51765	417	-	TRSC58_01551	6e-50	100	hypothetical protein	gi|554944285|gb|ESL10711.1|	7e-48	100	hypothetical protein TRSC58_01551 [Trypanosoma rangeli SC58]	0	--
Tco_14.4_gene_01044	Tco_14.4_contig_00030	52168	52752	585	-	TcCLB.509539.50	9e-111	100	small GTP-binding protein, putative	gi|71413249|ref|XP_808772.1|	6e-109	100	small GTP-binding protein [Trypanosoma cruzi strain CL Brener]	1	3.6.5.-
Tco_14.4_gene_01045	Tco_14.4_contig_00030	53029	53448	420	-	TRSC58_05226	1e-75	100	hypothetical protein	gi|554933944|gb|ESL07091.1|	2e-73	100	hypothetical protein TRSC58_05226 [Trypanosoma rangeli SC58]	0	--
Tco_14.4_gene_01046	Tco_14.4_contig_00030	53800	54564	765	-	TRSC58_03083	1e-103	27.21	hypothetical protein	gi|686633853|ref|XP_009309372.1|	7e-75	27.4	BRCT domain-containing protein [Trypanosoma grayi]	0	--
Tco_14.4_gene_01047	Tco_14.4_contig_00030	54570	56579	2010	-	TRSC58_03083	0	71.71	hypothetical protein	gi|686633853|ref|XP_009309372.1|	0	71.84	BRCT domain-containing protein [Trypanosoma grayi]	0	--
Tco_14.4_gene_01048	Tco_14.4_contig_00030	56797	57555	759	-	TRSC58_04123	4e-115	99.21	hypothetical protein	gi|71413245|ref|XP_808770.1|	1e-108	99.6	elongation of very long chain fatty acids protein [Trypanosoma cruzi strain CL Brener]	0	--
Tco_14.4_gene_01049	Tco_14.4_contig_00032	511	1380	870	+	TRSC58_01421	2e-151	91.69	cytochrome c oxidase assembly factor	gi|554944696|gb|ESL10839.1|	2e-149	91.69	cytochrome c oxidase assembly factor [Trypanosoma rangeli SC58]	0	--
Tco_14.4_gene_01050	Tco_14.4_contig_00032	2364	6680	4317	+	Tc_MARK_6024	0	100	hypothetical protein, conserved	gi|115504139|ref|XP_001218862.1|	0	100	hypothetical protein [Trypanosoma brucei brucei TREU927]	1	5.4.99.12
Tco_14.4_gene_01051	Tco_14.4_contig_00032	7879	8706	828	+	TRSC58_04644	5e-137	85.36	hypothetical protein	gi|554935166|gb|ESL07663.1|	4e-135	85.36	hypothetical protein TRSC58_04644 [Trypanosoma rangeli SC58]	0	--
Tco_14.4_gene_01052	Tco_14.4_contig_00032	9419	11581	2163	+	TRSC58_05405	0	98.44	ATP-dependent RNA helicase	gi|115504143|ref|XP_001218864.1|	0	99.46	ATP-dependent DEAD/H RNA helicase [Trypanosoma brucei brucei TREU927]	0	--
Tco_14.4_gene_01053	Tco_14.4_contig_00032	12252	12758	507	+	TRSC58_03550	3e-70	100	hypothetical protein	gi|554937895|gb|ESL08742.1|	2e-68	100	hypothetical protein TRSC58_03550 [Trypanosoma rangeli SC58]	0	--
Tco_14.4_gene_01054	Tco_14.4_contig_00032	13682	14371	690	+	TcCLB.509991.100	9e-69	99.13	Transcription elongation factor 1 domain-containing protein	gi|686635219|ref|XP_009310055.1|	4e-49	68.04	RNA editing complex protein MP90, partial [Trypanosoma grayi]	0	--
Tco_14.4_gene_01055	Tco_14.4_contig_00032	14811	17180	2370	+	TRSC58_03894	0	95.96	RNA editing complex protein MP90	gi|115504157|ref|XP_001218871.1|	0	98.41	RNA-editing complex protein; nuclease; KREPB1 [Trypanosoma brucei brucei TREU927]	1	3.1.26.3
Tco_14.4_gene_01056	Tco_14.4_contig_00032	17753	18304	552	+	TcCLB.504247.50	1e-65	100	hypothetical protein, conserved	gi|71411306|ref|XP_807908.1|	8e-64	100	hypothetical protein [Trypanosoma cruzi strain CL Brener]	0	--
Tco_14.4_gene_01057	Tco_14.4_contig_00032	18590	20107	1518	+	TRSC58_00672	0	100	hypothetical protein	gi|686640081|ref|XP_009312486.1|	3e-176	98.04	protein AATF/BFR2 [Trypanosoma grayi]	0	--
Tco_14.4_gene_01058	Tco_14.4_contig_00032	20754	26183	5430	+	TCSYLVIO_007315	0	99.95	hypothetical protein	gi|407404892|gb|EKF30163.1|	0	99.95	helicase, putative [Trypanosoma cruzi marinkellei]	0	--
Tco_14.4_gene_01059	Tco_14.4_contig_00032	26586	27812	1227	+	TRSC58_02123	9e-157	100	hypothetical protein	gi|146085269|ref|XP_001465227.1|	2e-55	82.21	putative cyclophilin 15 [Leishmania infantum JPCM5]	1	5.2.1.8
Tco_14.4_gene_01060	Tco_14.4_contig_00032	28190	30217	2028	+	TRSC58_05857	0	100	hypothetical protein	gi|407404894|gb|EKF30165.1|	0	100	hypothetical protein MOQ_006032 [Trypanosoma cruzi marinkellei]	0	--
Tco_14.4_gene_01061	Tco_14.4_contig_00032	31393	36735	5343	+	TRSC58_04023	0	99.71	protein kinase	gi|407404895|gb|EKF30166.1|	0	100	protein kinase, putative [Trypanosoma cruzi marinkellei]	1	2.7.11
Tco_14.4_gene_01062	Tco_14.4_contig_00032	39309	40361	1053	+	TcCLB.506475.130	2e-33	39.06	hypothetical protein, conserved	gi|71657363|ref|XP_817198.1|	2e-31	39.06	hypothetical protein [Trypanosoma cruzi strain CL Brener]	0	--
Tco_14.4_gene_01063	Tco_14.4_contig_00032	40652	41146	495	+	TcCLB.511431.20	5e-33	14.99	hypothetical protein, conserved	gi|71649368|ref|XP_813411.1|	4e-31	14.99	hypothetical protein [Trypanosoma cruzi strain CL Brener]	0	--
Tco_14.4_gene_01064	Tco_14.4_contig_00032	41506	42438	933	+	TcCLB.511431.20	4e-56	28.43	hypothetical protein, conserved	gi|71649368|ref|XP_813411.1|	4e-54	28.43	hypothetical protein [Trypanosoma cruzi strain CL Brener]	0	--
Tco_14.4_gene_01065	Tco_14.4_contig_00032	43002	44528	1527	+	TRSC58_00958	2e-119	100	hypothetical protein	gi|554946172|gb|ESL11295.1|	2e-117	100	hypothetical protein TRSC58_00958 [Trypanosoma rangeli SC58]	0	--
Tco_14.4_gene_01066	Tco_14.4_contig_00032	45131	45454	324	+	TRSC58_04435	6e-57	96.4	glutaredoxin	gi|554935611|gb|ESL07872.1|	9e-55	96.4	glutaredoxin [Trypanosoma rangeli SC58]	1	5.3.4.1
Tco_14.4_gene_01067	Tco_14.4_contig_00032	45852	46430	579	+	Tgr.297.1010	1e-27	75.25	hypothetical conserved protein	gi|686636425|ref|XP_009310658.1|	1e-25	75.25	hypothetical protein DQ04_02971010 [Trypanosoma grayi]	0	--
Tco_14.4_gene_01068	Tco_14.4_contig_00032	46894	48663	1770	+	TRSC58_06502	4e-152	99.34	hypothetical protein	gi|554931242|gb|ESL05834.1|	4e-150	99.34	hypothetical protein TRSC58_06502 [Trypanosoma rangeli SC58]	0	--
Tco_14.4_gene_01069	Tco_14.4_contig_00032	50622	52097	1476	+	--	--	--	--	--	--	--	--	0	--
Tco_14.4_gene_01070	Tco_14.4_contig_00032	54498	55421	924	+	TcCLB.506475.105	2e-19	76.34	hypothetical protein, conserved	gi|71657371|ref|XP_817202.1|	2e-17	76.34	hypothetical protein [Trypanosoma cruzi strain CL Brener]	0	--
Tco_14.4_gene_01071	Tco_14.4_contig_00031	543	5186	4644	+	TcCLB.507641.190	0	100	kinetoplastid kinetochore protein 1, putative (kkt1)	gi|146104267|ref|XP_001469780.1|	0	97.34	conserved hypothetical protein [Leishmania infantum JPCM5]	0	--
Tco_14.4_gene_01072	Tco_14.4_contig_00031	5752	6279	528	+	TcCLB.507641.180	1e-75	92.51	endochitinase, putative	gi|71665102|ref|XP_819525.1|	7e-74	92.51	endochitinase [Trypanosoma cruzi strain CL Brener]	0	--
Tco_14.4_gene_01073	Tco_14.4_contig_00031	6783	8576	1794	+	TRSC58_00241	0	99.83	hypothetical protein	gi|407409714|gb|EKF32435.1|	0	99.83	condensin subunit 1, putative [Trypanosoma cruzi marinkellei]	0	--
Tco_14.4_gene_01074	Tco_14.4_contig_00031	9364	11946	2583	+	TRSC58_02580	0	99.65	hypothetical protein	gi|528232941|gb|EPY27153.1|	0	98.76	major vault protein [Angomonas deanei]	0	--
Tco_14.4_gene_01075	Tco_14.4_contig_00031	12447	13751	1305	+	TcCLB.507641.150	0	100	hypothetical protein, conserved	gi|407409712|gb|EKF32433.1|	0	100	dynein heavy chain, putative [Trypanosoma cruzi marinkellei]	0	--
Tco_14.4_gene_01076	Tco_14.4_contig_00031	14149	15678	1530	+	TRSC58_05952	0	99.8	ATP-dependent DEAD/H RNA helicase	gi|146104251|ref|XP_001469775.1|	0	94.69	putative DEAD box RNA helicase [Leishmania infantum JPCM5]	0	--
Tco_14.4_gene_01077	Tco_14.4_contig_00031	16139	16837	699	+	TRSC58_01679	4e-97	99.54	hypothetical protein	gi|557864823|gb|ESS68077.1|	6e-90	99.57	DREV methyltransferase [Trypanosoma cruzi Dm28c]	2	2.1.1,3.5.1
Tco_14.4_gene_01078	Tco_14.4_contig_00031	17409	19265	1857	+	TCSYLVIO_004957	0	100	ATP-dependent RNA helicase, putative	gi|146104248|ref|XP_001469774.1|	0	78.42	putative DEAD box RNA helicase [Leishmania infantum JPCM5]	0	--
Tco_14.4_gene_01079	Tco_14.4_contig_00031	19929	21722	1794	+	TCSYLVIO_004956	0	99.83	hypothetical protein	gi|407409721|gb|EKF32441.1|	0	99.83	hypothetical protein MOQ_003703 [Trypanosoma cruzi marinkellei]	0	--
Tco_14.4_gene_01080	Tco_14.4_contig_00031	22322	23470	1149	+	TcCLB.507641.104	9e-94	99.73	small GTPase, putative	gi|71665078|ref|XP_819513.1|	8e-92	99.73	small GTPase [Trypanosoma cruzi strain CL Brener]	0	--
Tco_14.4_gene_01081	Tco_14.4_contig_00031	24030	26102	2073	+	Tc_MARK_3701	0	100	hypothetical protein, conserved	gi|407409731|gb|EKF32449.1|	0	100	hypothetical protein MOQ_003701 [Trypanosoma cruzi marinkellei]	0	--
Tco_14.4_gene_01082	Tco_14.4_contig_00031	26463	27524	1062	+	Tc_MARK_3700	4e-156	99.72	hypothetical protein	gi|528223741|gb|EPY23459.1|	8e-31	68	trichoplein, keratin filament binding protein [Angomonas deanei]	0	--
Tco_14.4_gene_01083	Tco_14.4_contig_00031	28026	30455	2430	+	TcCLB.507641.80	0	99.63	exoribonuclease 2, putative (XRND)	gi|146104232|ref|XP_001469769.1|	0	86.35	putative exoribonuclease 2 [Leishmania infantum JPCM5]	1	3.1.13.-
Tco_14.4_gene_01084	Tco_14.4_contig_00031	31115	33067	1953	+	TcCLB.507641.70	0	93.19	hypothetical protein, conserved	gi|686640251|ref|XP_009312571.1|	0	96.08	tetratricopeptide repeat protein 16 [Trypanosoma grayi]	0	--
Tco_14.4_gene_01085	Tco_14.4_contig_00031	33818	34132	315	+	TCDM_14300	6e-45	100	hypothetical protein	gi|71665076|ref|XP_819512.1|	8e-43	100	hypothetical protein [Trypanosoma cruzi strain CL Brener]	0	--
Tco_14.4_gene_01086	Tco_14.4_contig_00031	34823	36337	1515	+	Tc_MARK_3697	0	100	aldehyde dehydrogenase, putative	gi|407409737|gb|EKF32453.1|	0	100	aldehyde dehydrogenase, putative [Trypanosoma cruzi marinkellei]	3	1.2.1.5,1.2.1.3,1.2.1.16
Tco_14.4_gene_01087	Tco_14.4_contig_00031	36622	38115	1494	+	TRSC58_03584	0	99.6	hypothetical protein	gi|407849153|gb|EKG03989.1|	0	95.77	mucin-associated surface protein (MASP), putative [Trypanosoma cruzi]	0	--
Tco_14.4_gene_01088	Tco_14.4_contig_00031	39078	43697	4620	+	TcCLB.507641.40	0	99.93	hypothetical protein, conserved	gi|407409735|gb|EKF32451.1|	0	99.93	hypothetical protein MOQ_003695 [Trypanosoma cruzi marinkellei]	0	--
Tco_14.4_gene_01089	Tco_14.4_contig_00031	44047	46422	2376	+	Tc_MARK_3694	0	100	hypothetical protein, conserved	gi|407409734|gb|EKF32450.1|	0	100	hypothetical protein MOQ_003694 [Trypanosoma cruzi marinkellei]	0	--
Tco_14.4_gene_01090	Tco_14.4_contig_00031	46769	56251	9483	+	Tc_MARK_3693	0	99.87	hypothetical protein, conserved	gi|407849150|gb|EKG03986.1|	0	96.83	neurobeachin/beige protein, putative [Trypanosoma cruzi]	0	--
Tco_14.4_gene_01091	Tco_14.4_contig_00033	207	3746	3540	+	Tc_MARK_7728	0	99.92	hypothetical protein, conserved	gi|407400030|gb|EKF28520.1|	0	99.92	hypothetical protein MOQ_007728 [Trypanosoma cruzi marinkellei]	0	--
Tco_14.4_gene_01092	Tco_14.4_contig_00033	4804	6819	2016	+	TRSC58_01981	0	84.7	hypothetical protein	gi|554942894|gb|ESL10289.1|	0	84.7	hypothetical protein TRSC58_01981 [Trypanosoma rangeli SC58]	0	--
Tco_14.4_gene_01093	Tco_14.4_contig_00033	7134	7733	600	+	TCDM_14113	7e-50	99.48	hypothetical protein	gi|557859222|gb|ESS62667.1|	5e-48	99.48	hypothetical protein TCDM_14113 [Trypanosoma cruzi Dm28c]	0	--
Tco_14.4_gene_01094	Tco_14.4_contig_00033	8081	10744	2664	+	TRSC58_00944	0	99.59	hypothetical protein	gi|407400032|gb|EKF28522.1|	0	99.7	hypothetical protein MOQ_007730 [Trypanosoma cruzi marinkellei]	0	--
Tco_14.4_gene_01095	Tco_14.4_contig_00033	11047	13191	2145	+	TRSC58_05893	0	100	hypothetical protein	gi|407400025|gb|EKF28518.1|	0	100	hypothetical protein MOQ_007732 [Trypanosoma cruzi marinkellei]	0	--
Tco_14.4_gene_01096	Tco_14.4_contig_00033	13886	14974	1089	+	Tgr.808.1020	4e-06	89.53	hypothetical protein	--	--	--	--	0	--
Tco_14.4_gene_01097	Tco_14.4_contig_00033	15980	16684	705	+	TCSYLVIO_009067	8e-36	88.1	hypothetical protein	gi|407838266|gb|EKG00008.1|	6e-34	88.1	hypothetical protein TCSYLVIO_009067 [Trypanosoma cruzi]	0	--
Tco_14.4_gene_01098	Tco_14.4_contig_00033	17766	19376	1611	+	TRSC58_02692	7e-132	88.18	hypothetical protein	gi|554940647|gb|ESL09585.1|	7e-130	88.18	hypothetical protein TRSC58_02692 [Trypanosoma rangeli SC58]	0	--
Tco_14.4_gene_01099	Tco_14.4_contig_00033	20488	22983	2496	+	TcCLB.508909.330	0	99.64	protein kinase, putative	gi|407400017|gb|EKF28512.1|	0	63.92	protein kinase, putative [Trypanosoma cruzi marinkellei]	1	2.7.11
Tco_14.4_gene_01100	Tco_14.4_contig_00033	24366	25634	1269	+	TRSC58_04062	5e-138	39.74	hypothetical protein	gi|554936398|gb|ESL08239.1|	4e-136	39.74	hypothetical protein TRSC58_04062 [Trypanosoma rangeli SC58]	0	--
Tco_14.4_gene_01101	Tco_14.4_contig_00033	25634	33298	7665	+	Tc_MARK_7735	0	90.61	hypothetical protein, conserved	gi|146083335|ref|XP_001464712.1|	0	77.25	conserved hypothetical protein, partial [Leishmania infantum JPCM5]	0	--
Tco_14.4_gene_01102	Tco_14.4_contig_00033	33827	34627	801	+	TRSC58_03023	3e-131	100	hypothetical protein	gi|686641961|ref|XP_009313426.1|	2e-110	100	putative chaperone protein DNAj [Trypanosoma grayi]	0	--
Tco_14.4_gene_01103	Tco_14.4_contig_00033	34993	37992	3000	+	TRSC58_02367	0	97.95	hypothetical protein	gi|407400020|gb|EKF28515.1|	0	91.6	NADH-dependent fumarate reductase, putative [Trypanosoma cruzi marinkellei]	0	--
Tco_14.4_gene_01104	Tco_14.4_contig_00033	38009	38563	555	+	TCSYLVIO_009072	9e-65	16.31	dispersed gene family protein 1 (DGF-1), putative	gi|407838251|gb|EKF99997.1|	6e-63	16.31	dispersed gene family protein 1 (DGF-1), putative [Trypanosoma cruzi]	0	--
Tco_14.4_gene_01105	Tco_14.4_contig_00033	38852	39727	876	+	TRSC58_01736	1e-142	99.32	fructosamine kinase	gi|554943684|gb|ESL10531.1|	1e-140	99.32	fructosamine kinase [Trypanosoma rangeli SC58]	1	2.7
Tco_14.4_gene_01106	Tco_14.4_contig_00033	40006	42990	2985	+	TcCLB.508911.60	0	57.73	hypothetical protein, conserved	gi|407838253|gb|EKF99999.1|	0	57.38	hypothetical protein TCSYLVIO_009074 [Trypanosoma cruzi]	0	--
Tco_14.4_gene_01107	Tco_14.4_contig_00033	43391	45343	1953	+	TcCLB.510055.100	6e-46	37.06	hypothetical protein, conserved	gi|71654017|ref|XP_815636.1|	6e-44	37.06	hypothetical protein [Trypanosoma cruzi strain CL Brener]	0	--
Tco_14.4_gene_01108	Tco_14.4_contig_00033	46604	47272	669	+	TRSC58_05763	1e-36	25.99	hypothetical protein	gi|554932809|gb|ESL06561.1|	1e-34	25.99	hypothetical protein TRSC58_05763 [Trypanosoma rangeli SC58]	0	--
Tco_14.4_gene_01109	Tco_14.4_contig_00033	47413	48246	834	+	TRSC58_05763	6e-19	14.32	hypothetical protein	gi|554932809|gb|ESL06561.1|	5e-17	14.32	hypothetical protein TRSC58_05763 [Trypanosoma rangeli SC58]	0	--
Tco_14.4_gene_01110	Tco_14.4_contig_00033	48454	50733	2280	+	TRSC58_00449	0	100	hypothetical protein	gi|554947702|gb|ESL11793.1|	0	100	hypothetical protein TRSC58_00449 [Trypanosoma rangeli SC58]	0	--
Tco_14.4_gene_01111	Tco_14.4_contig_00033	51611	52960	1350	+	TRSC58_00875	0	100	hypothetical protein	gi|407400014|gb|EKF28510.1|	0	95.37	hypothetical protein MOQ_007742 [Trypanosoma cruzi marinkellei]	1	2.1.1
Tco_14.4_gene_01112	Tco_14.4_contig_00033	53650	56370	2721	+	TRSC58_00383	0	96.99	hypothetical protein	gi|407400015|gb|EKF28511.1|	0	93.89	hypothetical protein MOQ_007743 [Trypanosoma cruzi marinkellei]	0	--
Tco_14.4_gene_01113	Tco_14.4_contig_00046	238	804	567	-	TRSC58_00448	1e-101	100	large subunit ribosomal protein L31e	gi|554947705|gb|ESL11794.1|	8e-100	100	large subunit ribosomal protein L31e [Trypanosoma rangeli SC58]	0	--
Tco_14.4_gene_01114	Tco_14.4_contig_00046	1441	1857	417	-	TRSC58_00448	6e-72	73.94	large subunit ribosomal protein L31e	gi|554947705|gb|ESL11794.1|	6e-70	73.94	large subunit ribosomal protein L31e [Trypanosoma rangeli SC58]	0	--
Tco_14.4_gene_01115	Tco_14.4_contig_00046	4778	5656	879	-	TRSC58_05107	9e-149	100	hypothetical protein	gi|686633943|ref|XP_009309417.1|	2e-106	100	leucine rich repeat protein [Trypanosoma grayi]	0	--
Tco_14.4_gene_01116	Tco_14.4_contig_00046	5954	7723	1770	-	TcCLB.510663.50	0	96.19	hypothetical protein, conserved	gi|407408181|gb|EKF31715.1|	0	99.48	hypothetical protein MOQ_004444 [Trypanosoma cruzi marinkellei]	0	--
Tco_14.4_gene_01117	Tco_14.4_contig_00046	8105	8722	618	-	TRSC58_04881	3e-112	89.91	transport protein particle (TRAPP) subunit	gi|554934666|gb|ESL07429.1|	2e-110	89.91	transport protein particle (TRAPP) subunit [Trypanosoma rangeli SC58]	0	--
Tco_14.4_gene_01118	Tco_14.4_contig_00046	9351	10121	771	-	TRSC58_06768	9e-109	74.85	mitochondrial carrier protein	gi|554930687|gb|ESL05578.1|	7e-107	74.85	mitochondrial carrier protein [Trypanosoma rangeli SC58]	0	--
Tco_14.4_gene_01119	Tco_14.4_contig_00046	11269	12708	1440	-	TRSC58_02154	0	100	6-phosphogluconate dehydrogenase, decarboxylating	gi|146101549|ref|XP_001469143.1|	0	100	putative 6-phosphogluconate dehydrogenase,decarboxylating [Leishmania infantum JPCM5]	1	1.1.1.44
Tco_14.4_gene_01120	Tco_14.4_contig_00046	13355	14584	1230	-	TRSC58_01916	0	89.74	hypothetical protein	gi|686633931|ref|XP_009309411.1|	1e-166	100	16S rRNA (cytidine1402-2-O)-methyltransferase [Trypanosoma grayi]	1	2.1.1
Tco_14.4_gene_01121	Tco_14.4_contig_00046	15531	21746	6216	-	TRSC58_06160	0	98.9	hypothetical protein	gi|146101557|ref|XP_001469145.1|	0	99.61	conserved hypothetical protein [Leishmania infantum JPCM5]	0	--
Tco_14.4_gene_01122	Tco_14.4_contig_00046	22180	22716	537	-	TRSC58_02885	1e-64	98.31	hypothetical protein	gi|554940029|gb|ESL09392.1|	8e-63	98.31	hypothetical protein TRSC58_02885 [Trypanosoma rangeli SC58]	0	--
Tco_14.4_gene_01123	Tco_14.4_contig_00046	23897	26887	2991	-	TRSC58_02277	0	100	hypothetical protein	gi|528225238|gb|EPY23880.1|	0	100	ATP-dependent RNA helicase [Strigomonas culicis]	0	--
Tco_14.4_gene_01124	Tco_14.4_contig_00046	27312	28877	1566	-	TCSYLVIO_005809	0	100	hypothetical protein	gi|389595019|ref|XP_003722732.1|	0	94.33	conserved hypothetical protein [Leishmania major strain Friedlin]	0	--
Tco_14.4_gene_01125	Tco_14.4_contig_00046	29356	31125	1770	-	TRSC58_01006	0	100	dihydroxyacetone kinase 1	gi|348658804|gb|AEP82711.1|	0	99.5	dihydroxyacetone kinase 1-like protein, partial [Trypanosoma cruzi]	1	2.7.1.29
Tco_14.4_gene_01126	Tco_14.4_contig_00046	31512	32147	636	-	TRSC58_01641	5e-78	100	hypothetical protein	gi|554943990|gb|ESL10623.1|	4e-76	100	hypothetical protein TRSC58_01641 [Trypanosoma rangeli SC58]	0	--
Tco_14.4_gene_01127	Tco_14.4_contig_00046	32465	33637	1173	-	Tc_MARK_4434	0	97.99	hypothetical protein, conserved	gi|407408196|gb|EKF31726.1|	4e-179	97.99	hypothetical protein MOQ_004434 [Trypanosoma cruzi marinkellei]	0	--
Tco_14.4_gene_01128	Tco_14.4_contig_00046	35019	36767	1749	-	TRSC58_00747	0	99.83	hypothetical protein	gi|407408200|gb|EKF31729.1|	0	93.21	hypothetical protein MOQ_004433 [Trypanosoma cruzi marinkellei]	0	--
Tco_14.4_gene_01129	Tco_14.4_contig_00046	37167	38927	1761	-	TRSC58_04261	0	100	hypothetical protein	gi|554935982|gb|ESL08044.1|	0	100	hypothetical protein TRSC58_04261 [Trypanosoma rangeli SC58]	0	--
Tco_14.4_gene_01130	Tco_14.4_contig_00046	39527	39910	384	-	TCSYLVIO_005803	6e-66	58.53	hypothetical protein	gi|731708009|ref|XP_010702754.1|	2e-27	93.16	replication factor A protein 3, putative [Leishmania panamensis]	0	--
Tco_14.4_gene_01131	Tco_14.4_contig_00046	40176	42488	2313	-	TRSC58_02019	0	100	DNA-repair protein	gi|407408198|gb|EKF31727.1|	0	99.87	DNA-repair protein, putative [Trypanosoma cruzi marinkellei]	0	--
Tco_14.4_gene_01132	Tco_14.4_contig_00046	42746	44116	1371	-	TRSC58_04009	0	100	hypothetical protein	gi|407408206|gb|EKF31734.1|	0	99.5	ascorbate-dependent peroxidase, putative [Trypanosoma cruzi marinkellei]	1	1.11.1.7
Tco_14.4_gene_01133	Tco_14.4_contig_00046	44482	46068	1587	-	Tc_MARK_4429	0	97.05	acyl transferase-like protein	gi|407408205|gb|EKF31733.1|	0	97.05	acyl transferase-like protein [Trypanosoma cruzi marinkellei]	1	2.3.1.85
Tco_14.4_gene_01134	Tco_14.4_contig_00046	46388	47119	732	-	TcCLB.507011.110	2e-85	100	hypothetical protein	gi|71661881|ref|XP_817955.1|	2e-83	100	hypothetical protein [Trypanosoma cruzi strain CL Brener]	0	--
Tco_14.4_gene_01135	Tco_14.4_contig_00046	48411	50477	2067	-	TcCLB.507011.100	0	91.24	hypothetical protein, conserved	gi|407408203|gb|EKF31731.1|	0	98.83	hypothetical protein MOQ_004427 [Trypanosoma cruzi marinkellei]	0	--
Tco_14.4_gene_01136	Tco_14.4_contig_00046	51025	52350	1326	-	TRSC58_05495	0	98.87	hypothetical protein	gi|407408202|gb|EKF31730.1|	0	98.87	hypothetical protein MOQ_004426 [Trypanosoma cruzi marinkellei]	0	--
Tco_14.4_gene_01137	Tco_14.4_contig_00046	52984	53868	885	-	Tc_MARK_4425	2e-100	99.65	zinc finger protein, putative	gi|407408209|gb|EKF31736.1|	2e-98	99.65	zinc finger protein, putative [Trypanosoma cruzi marinkellei]	0	--
Tco_14.4_gene_01138	Tco_14.4_contig_00046	54090	55394	1305	-	TCDM_00138	3e-73	96.24	hypothetical protein	gi|557867947|gb|ESS71108.1|	2e-71	96.24	hypothetical protein TCDM_00138 [Trypanosoma cruzi Dm28c]	0	--
Tco_14.4_gene_01139	Tco_14.4_contig_00034	530	2017	1488	-	TRSC58_03739	0	97.83	hypothetical protein	gi|407860026|gb|EKG07275.1|	0	96.75	hypothetical protein TCSYLVIO_001594 [Trypanosoma cruzi]	0	--
Tco_14.4_gene_01140	Tco_14.4_contig_00034	2415	2945	531	-	TRSC58_00082	2e-82	98.84	hypothetical protein	gi|554948821|gb|ESL12155.1|	1e-80	98.84	hypothetical protein TRSC58_00082 [Trypanosoma rangeli SC58]	0	--
Tco_14.4_gene_01141	Tco_14.4_contig_00034	3743	5626	1884	-	TRSC58_02449	0	59.45	hypothetical protein	gi|554941419|gb|ESL09826.1|	0	59.45	hypothetical protein TRSC58_02449 [Trypanosoma rangeli SC58]	0	--
Tco_14.4_gene_01142	Tco_14.4_contig_00034	5664	7238	1575	-	TRSC58_02449	2e-107	45.59	hypothetical protein	gi|554941419|gb|ESL09826.1|	2e-105	45.59	hypothetical protein TRSC58_02449 [Trypanosoma rangeli SC58]	0	--
Tco_14.4_gene_01143	Tco_14.4_contig_00034	7855	8247	393	+	--	--	--	--	--	--	--	--	0	--
Tco_14.4_gene_01144	Tco_14.4_contig_00034	9345	11636	2292	-	TcCLB.511819.10	0	98.93	hypothetical protein, conserved	gi|554933491|gb|ESL06877.1|	0	90.68	transporter protein [Trypanosoma rangeli SC58]	0	--
Tco_14.4_gene_01145	Tco_14.4_contig_00034	12270	14102	1833	-	Tc_MARK_139	0	100	hypothetical protein, conserved	gi|686638521|ref|XP_009311706.1|	0	100	trichohyalin [Trypanosoma grayi]	0	--
Tco_14.4_gene_01146	Tco_14.4_contig_00034	15114	18236	3123	-	TRSC58_05237	0	100	hypothetical protein	gi|146086696|ref|XP_001465616.1|	0	72.17	conserved hypothetical protein [Leishmania infantum JPCM5]	0	--
Tco_14.4_gene_01147	Tco_14.4_contig_00034	18983	20362	1380	-	TRSC58_03919	1e-153	100	hypothetical protein	gi|554936723|gb|ESL08378.1|	9e-152	100	hypothetical protein TRSC58_03919 [Trypanosoma rangeli SC58]	0	--
Tco_14.4_gene_01148	Tco_14.4_contig_00034	21432	23114	1683	-	TCSYLVIO_001587	2e-171	91.12	hypothetical protein	gi|686638515|ref|XP_009311703.1|	5e-123	91.29	solute carrier family 35 (UDP-galactose transporter), member B1 [Trypanosoma grayi]	0	--
Tco_14.4_gene_01149	Tco_14.4_contig_00034	23595	24782	1188	-	TRSC58_00964	9e-177	100	hypothetical protein	gi|554946154|gb|ESL11289.1|	9e-175	100	hypothetical protein TRSC58_00964 [Trypanosoma rangeli SC58]	0	--
Tco_14.4_gene_01150	Tco_14.4_contig_00034	25548	29006	3459	-	TRSC58_04717	0	99.91	hypothetical protein	gi|146086685|ref|XP_001465613.1|	0	97.7	conserved hypothetical protein [Leishmania infantum JPCM5]	0	--
Tco_14.4_gene_01151	Tco_14.4_contig_00034	30315	32222	1908	-	TRSC58_06257	0	100	hypothetical protein	gi|686644894|ref|XP_009314892.1|	1e-163	100	G-protein (beta)-like protein [Trypanosoma grayi]	0	--
Tco_14.4_gene_01152	Tco_14.4_contig_00034	32751	33689	939	-	TRSC58_06457	6e-175	100	hypothetical protein	gi|554931338|gb|ESL05878.1|	5e-173	100	hypothetical protein TRSC58_06457 [Trypanosoma rangeli SC58]	0	--
Tco_14.4_gene_01153	Tco_14.4_contig_00034	35554	38121	2568	-	TRSC58_05040	0	99.65	hypothetical protein	gi|407426232|gb|EKF39637.1|	0	99.52	hypothetical protein MOQ_000131 [Trypanosoma cruzi marinkellei]	0	--
Tco_14.4_gene_01154	Tco_14.4_contig_00034	39148	43116	3969	-	TRSC58_05099	0	99.85	kinesin	gi|146086674|ref|XP_001465610.1|	0	98.09	putative kinesin [Leishmania infantum JPCM5]	0	--
Tco_14.4_gene_01155	Tco_14.4_contig_00034	44447	45646	1200	-	TcCLB.511817.210	3e-159	99.75	protein kinase, putative	gi|71664776|ref|XP_819365.1|	3e-157	99.75	protein kinase [Trypanosoma cruzi strain CL Brener]	1	2.7.11
Tco_14.4_gene_01156	Tco_14.4_contig_00034	46985	49177	2193	-	Tgr.182.1030	9e-156	87.67	putative ATP-dependent DEAD/H RNA helicase	gi|686634045|ref|XP_009309468.1|	8e-154	87.67	putative ATP-dependent DEAD/H RNA helicase [Trypanosoma grayi]	3	2.7.7.48,3.1.26.3,3.1.26.-
Tco_14.4_gene_01157	Tco_14.4_contig_00034	49845	51251	1407	-	TRSC58_02772	0	100	hypothetical protein	gi|554940390|gb|ESL09505.1|	0	100	hypothetical protein TRSC58_02772 [Trypanosoma rangeli SC58]	0	--
Tco_14.4_gene_01158	Tco_14.4_contig_00034	51519	53573	2055	-	TRSC58_00026	0	100	hypothetical protein	gi|528220626|gb|EPY22113.1|	1e-77	80.22	a44l protein-like protein [Angomonas deanei]	0	--
Tco_14.4_gene_01159	Tco_14.4_contig_00034	53806	54213	408	-	TvY486_0041330	3e-62	100	histone H2A, putative, (fragment)	gi|554931460|gb|ESL05937.1|	1e-59	77.14	histone H2A [Trypanosoma rangeli SC58]	0	--
Tco_14.4_gene_01160	Tco_14.4_contig_00034	54561	54968	408	-	TvY486_0041330	3e-62	100	histone H2A, putative, (fragment)	gi|554931460|gb|ESL05937.1|	1e-59	77.14	histone H2A [Trypanosoma rangeli SC58]	0	--
Tco_14.4_gene_01161	Tco_14.4_contig_00043	138	2414	2277	-	TRSC58_06248	0	99.34	hypothetical protein	gi|407409649|gb|EKF32387.1|	0	98.41	hypothetical protein MOQ_003763 [Trypanosoma cruzi marinkellei]	0	--
Tco_14.4_gene_01162	Tco_14.4_contig_00043	2801	3832	1032	-	TRSC58_07080	5e-162	100	hypothetical protein	gi|554930030|gb|ESL05279.1|	4e-160	100	hypothetical protein TRSC58_07080 [Trypanosoma rangeli SC58]	0	--
Tco_14.4_gene_01163	Tco_14.4_contig_00043	5187	6773	1587	-	TRSC58_01103	0	94.63	myo-inositol-1-phosphate synthase	gi|146081725|ref|XP_001464323.1|	0	98.32	myo-inositol-1-phosphate synthase [Leishmania infantum JPCM5]	1	5.5.1.4
Tco_14.4_gene_01164	Tco_14.4_contig_00043	7377	8654	1278	-	TRSC58_00485	0	97.91	delta-6 fatty acid desaturase	gi|407409656|gb|EKF32393.1|	0	100	delta-4 fatty acid desaturase, putative [Trypanosoma cruzi marinkellei]	1	1.14.19
Tco_14.4_gene_01165	Tco_14.4_contig_00043	9671	11578	1908	-	Tc_MARK_3759	0	100	ATP-dependent DEAD/H RNA helicase, putative,RNA helicase, putative	gi|146102855|ref|XP_001469428.1|	0	99.83	putative DEAD/DEAH box helicase [Leishmania infantum JPCM5]	0	--
Tco_14.4_gene_01166	Tco_14.4_contig_00043	11898	12602	705	-	TRSC58_02581	1e-106	99.15	hypothetical protein	gi|686642933|ref|XP_009313912.1|	1e-66	99.15	small nuclear RNA activating protein 3 [Trypanosoma grayi]	0	--
Tco_14.4_gene_01167	Tco_14.4_contig_00043	13135	15720	2586	-	TcCLB.510181.50	0	100	nucleoporin interacting component (NUP93), putative	gi|407409653|gb|EKF32390.1|	0	100	nucleoporin interacting component (NUP93), putative [Trypanosoma cruzi marinkellei]	0	--
Tco_14.4_gene_01168	Tco_14.4_contig_00043	16342	18003	1662	-	Tc_MARK_3756	0	99.82	chromatin assembly factor 1 subunit B, putative	gi|407409652|gb|EKF32389.1|	0	99.82	chromatin assembly factor 1 subunit B, putative [Trypanosoma cruzi marinkellei]	0	--
Tco_14.4_gene_01169	Tco_14.4_contig_00043	21031	22482	1452	-	TRSC58_05750	0	100	hypothetical protein	gi|554932836|gb|ESL06574.1|	0	100	hypothetical protein TRSC58_05750 [Trypanosoma rangeli SC58]	0	--
Tco_14.4_gene_01170	Tco_14.4_contig_00043	23387	24715	1329	-	TRSC58_02229	3e-150	100	hypothetical protein	gi|554942110|gb|ESL10043.1|	3e-148	100	hypothetical protein TRSC58_02229 [Trypanosoma rangeli SC58]	0	--
Tco_14.4_gene_01171	Tco_14.4_contig_00043	25135	25974	840	-	TRSC58_02953	1e-117	100	hypothetical protein	gi|554939814|gb|ESL09326.1|	9e-116	100	hypothetical protein TRSC58_02953 [Trypanosoma rangeli SC58]	0	--
Tco_14.4_gene_01172	Tco_14.4_contig_00043	26610	27983	1374	-	TRSC58_05459	0	100	acid phosphatase	gi|407409661|gb|EKF32397.1|	0	100	acid phosphatase, putative [Trypanosoma cruzi marinkellei]	1	3.1.3.2
Tco_14.4_gene_01173	Tco_14.4_contig_00043	28681	30321	1641	-	TRSC58_04466	0	100	hypothetical protein	gi|554935545|gb|ESL07841.1|	0	100	hypothetical protein TRSC58_04466 [Trypanosoma rangeli SC58]	0	--
Tco_14.4_gene_01174	Tco_14.4_contig_00043	30835	31851	1017	-	TRSC58_00902	2e-139	100	hypothetical protein	gi|554946343|gb|ESL11349.1|	2e-137	100	hypothetical protein TRSC58_00902 [Trypanosoma rangeli SC58]	0	--
Tco_14.4_gene_01175	Tco_14.4_contig_00043	32265	33011	747	-	TRSC58_02472	3e-74	100	hypothetical protein	gi|554941343|gb|ESL09803.1|	3e-72	100	hypothetical protein TRSC58_02472 [Trypanosoma rangeli SC58]	0	--
Tco_14.4_gene_01176	Tco_14.4_contig_00043	33473	34114	642	-	TRSC58_00595	5e-86	99.53	hypothetical protein	gi|554947267|gb|ESL11650.1|	3e-84	99.53	hypothetical protein TRSC58_00595 [Trypanosoma rangeli SC58]	0	--
Tco_14.4_gene_01177	Tco_14.4_contig_00043	34508	35074	567	-	TcCLB.510181.150	3e-78	100	caltractin, putative	gi|71423388|ref|XP_812443.1|	2e-76	100	caltractin [Trypanosoma cruzi strain CL Brener]	0	--
Tco_14.4_gene_01178	Tco_14.4_contig_00043	35706	38216	2511	-	TRSC58_02707	0	100	dipeptidyl-peptidase 8-like serine peptidase	gi|146104472|ref|XP_001469835.1|	0	100	putative dipeptidyl-peptidase 8-like serine peptidase [Leishmania infantum JPCM5]	1	3.4
Tco_14.4_gene_01179	Tco_14.4_contig_00043	39161	42619	3459	-	TRSC58_06477	0	100	hypothetical protein	gi|407409668|gb|EKF32402.1|	0	99.91	hypothetical protein MOQ_003748 [Trypanosoma cruzi marinkellei]	0	--
Tco_14.4_gene_01180	Tco_14.4_contig_00043	43019	43981	963	-	TRSC58_06278	3e-165	100	hypothetical protein	gi|554931713|gb|ESL06054.1|	2e-163	100	hypothetical protein TRSC58_06278 [Trypanosoma rangeli SC58]	0	--
Tco_14.4_gene_01181	Tco_14.4_contig_00043	45724	46800	1077	-	TcCLB.505683.10	0	99.72	sterol 24-c-methyltransferase, putative	gi|407403917|gb|EKF29631.1|	0	99.72	sterol 24-c-methyltransferase, putative [Trypanosoma cruzi marinkellei]	2	2.1.1.41,2.1.1
Tco_14.4_gene_01182	Tco_14.4_contig_00043	48299	49552	1254	-	TRSC58_03869	0	65.72	hypothetical protein	gi|554930197|gb|ESL05353.1|	0	99.76	hypothetical protein TRSC58_07001 [Trypanosoma rangeli SC58]	0	--
Tco_14.4_gene_01183	Tco_14.4_contig_00043	49719	50198	480	-	TRSC58_03869	4e-46	22.8	hypothetical protein	gi|554936875|gb|ESL08428.1|	3e-44	22.8	hypothetical protein TRSC58_03869 [Trypanosoma rangeli SC58]	0	--
Tco_14.4_gene_01184	Tco_14.4_contig_00043	50899	51396	498	+	--	--	--	--	--	--	--	--	0	--
Tco_14.4_gene_01185	Tco_14.4_contig_00043	51526	51900	375	-	TcCLB.503747.20	3e-29	100	hypothetical protein	gi|71404085|ref|XP_804780.1|	4e-27	100	hypothetical protein [Trypanosoma cruzi strain CL Brener]	0	--
Tco_14.4_gene_01186	Tco_14.4_contig_00043	52122	52862	741	-	Tgr.104.1030	1e-94	97.5	methylase	gi|686631881|ref|XP_009308386.1|	1e-92	97.5	methylase [Trypanosoma grayi]	1	2.1.1
Tco_14.4_gene_01187	Tco_14.4_contig_00043	53724	54977	1254	-	TCSYLVIO_007531	0	99.76	tyrosine aminotransferase, putative	gi|407403912|gb|EKF29629.1|	0	90.43	tyrosine aminotransferase, putative [Trypanosoma cruzi marinkellei]	2	2.6.1.5,2.6.1
Tco_14.4_gene_01188	Tco_14.4_contig_00035	225	962	738	+	TRSC58_03921	9e-129	100	hypothetical protein	gi|686621536|ref|XP_009306318.1|	6e-95	95.45	chaperone protein DNAJ [Trypanosoma grayi]	0	--
Tco_14.4_gene_01189	Tco_14.4_contig_00035	1280	2716	1437	+	Tc_MARK_2468	3e-171	100	hypothetical protein, conserved	gi|407411713|gb|EKF33662.1|	3e-169	100	hypothetical protein MOQ_002468 [Trypanosoma cruzi marinkellei]	0	--
Tco_14.4_gene_01190	Tco_14.4_contig_00035	3081	3989	909	+	TRSC58_02273	4e-140	100	hypothetical protein	gi|554941974|gb|ESL09999.1|	4e-138	100	hypothetical protein TRSC58_02273 [Trypanosoma rangeli SC58]	0	--
Tco_14.4_gene_01191	Tco_14.4_contig_00035	4577	12001	7425	+	TRSC58_06625	0	100	hypothetical protein	gi|407411711|gb|EKF33660.1|	0	100	hypothetical protein MOQ_002466 [Trypanosoma cruzi marinkellei]	0	--
Tco_14.4_gene_01192	Tco_14.4_contig_00035	12520	13992	1473	+	TRSC58_05250	0	100	hypothetical protein	gi|407411710|gb|EKF33659.1|	0	100	hypothetical protein MOQ_002465 [Trypanosoma cruzi marinkellei]	0	--
Tco_14.4_gene_01193	Tco_14.4_contig_00035	15534	16490	957	+	TRSC58_00438	1e-151	99.38	hypothetical protein	gi|554947735|gb|ESL11804.1|	1e-149	99.38	hypothetical protein TRSC58_00438 [Trypanosoma rangeli SC58]	0	--
Tco_14.4_gene_01194	Tco_14.4_contig_00035	17016	19445	2430	+	TRSC58_01220	0	100	hypothetical protein	gi|407411708|gb|EKF33657.1|	0	100	hypothetical protein MOQ_002463 [Trypanosoma cruzi marinkellei]	0	--
Tco_14.4_gene_01195	Tco_14.4_contig_00035	19979	21316	1338	+	TRSC58_05312	4e-139	100	hypothetical protein	gi|554933763|gb|ESL07006.1|	3e-137	100	hypothetical protein TRSC58_05312 [Trypanosoma rangeli SC58]	0	--
Tco_14.4_gene_01196	Tco_14.4_contig_00035	21802	23535	1734	+	TcCLB.507053.200	0	91.83	hypothetical protein, conserved	gi|407411706|gb|EKF33655.1|	0	99.47	hypothetical protein MOQ_002461 [Trypanosoma cruzi marinkellei]	0	--
Tco_14.4_gene_01197	Tco_14.4_contig_00035	24113	36814	12702	+	Tgr.7.1190	0	100	dynein heavy chain	gi|118085134|ref|XP_417173.2|	0	95.09	PREDICTED: cytoplasmic dynein 2 heavy chain 1 isoform X1 [Gallus gallus]	1	3.6.1.3
Tco_14.4_gene_01198	Tco_14.4_contig_00035	37181	37657	477	+	TRSC58_01926	7e-63	100	hypothetical protein	gi|554943072|gb|ESL10344.1|	6e-61	100	hypothetical protein TRSC58_01926 [Trypanosoma rangeli SC58]	0	--
Tco_14.4_gene_01199	Tco_14.4_contig_00035	37928	39442	1515	+	TRSC58_00275	0	98.82	hypothetical protein	gi|407411722|gb|EKF33669.1|	0	96.39	hypothetical protein MOQ_002458 [Trypanosoma cruzi marinkellei]	0	--
Tco_14.4_gene_01200	Tco_14.4_contig_00035	40003	40923	921	+	TRSC58_03853	1e-165	100	serine/threonine protein phosphatase	gi|554936925|gb|ESL08444.1|	1e-163	100	serine/threonine protein phosphatase [Trypanosoma rangeli SC58]	1	3.1.3.16
Tco_14.4_gene_01201	Tco_14.4_contig_00035	41191	41967	777	+	TRSC58_01886	9e-75	47.24	hypothetical protein	gi|554943201|gb|ESL10383.1|	7e-73	47.24	hypothetical protein TRSC58_01886 [Trypanosoma rangeli SC58]	0	--
Tco_14.4_gene_01202	Tco_14.4_contig_00035	42006	42677	672	+	TRSC58_01886	5e-85	46.42	hypothetical protein	gi|554943201|gb|ESL10383.1|	4e-83	46.42	hypothetical protein TRSC58_01886 [Trypanosoma rangeli SC58]	0	--
Tco_14.4_gene_01203	Tco_14.4_contig_00035	42980	43591	612	+	TRSC58_05840	3e-108	100	hypothetical protein	gi|554932643|gb|ESL06485.1|	2e-106	100	hypothetical protein TRSC58_05840 [Trypanosoma rangeli SC58]	0	--
Tco_14.4_gene_01204	Tco_14.4_contig_00035	43953	44255	303	+	TRSC58_06333	4e-48	99	hypothetical protein	gi|554931596|gb|ESL06000.1|	6e-46	99	hypothetical protein TRSC58_06333 [Trypanosoma rangeli SC58]	0	--
Tco_14.4_gene_01205	Tco_14.4_contig_00035	44656	45867	1212	+	TRSC58_06204	2e-174	99.26	hypothetical protein	gi|554931872|gb|ESL06127.1|	2e-172	99.26	hypothetical protein TRSC58_06204 [Trypanosoma rangeli SC58]	0	--
Tco_14.4_gene_01206	Tco_14.4_contig_00035	46208	47893	1686	+	TRSC58_03335	0	94.45	hypothetical protein	gi|407411717|gb|EKF33664.1|	0	88.94	hypothetical protein MOQ_002453 [Trypanosoma cruzi marinkellei]	0	--
Tco_14.4_gene_01207	Tco_14.4_contig_00035	48329	52954	4626	+	Tc_MARK_2452	0	99.8	Unc104-like kinesin, putative	gi|157876349|ref|XP_001686533.1|	0	45.41	putative Unc104-like kinesin [Leishmania major strain Friedlin]	0	--
Tco_14.4_gene_01208	Tco_14.4_contig_00035	53485	54258	774	+	TRSC58_05921	9e-105	100	hypothetical protein	gi|686621574|ref|XP_009306337.1|	4e-71	100	DCN1-like protein 2 [Trypanosoma grayi]	0	--
Tco_14.4_gene_01209	Tco_14.4_contig_00035	54680	55285	606	+	TCSYLVIO_003690	1e-56	72.51	snoRNP protein GAR1, putative	gi|407851124|gb|EKG05237.1|	1e-54	72.51	snoRNP protein GAR1, putative, partial [Trypanosoma cruzi]	0	--
Tco_14.4_gene_01210	Tco_14.4_contig_00041	380	1036	657	-	TRSC58_02327	1e-107	100	60S ribosomal protein L13	gi|554941802|gb|ESL09946.1|	7e-106	100	60S ribosomal protein L13 [Trypanosoma rangeli SC58]	0	--
Tco_14.4_gene_01211	Tco_14.4_contig_00041	1132	1683	552	-	LMARLEM2494_290031200	2e-64	60.45	60S ribosomal protein L13, putative	gi|554941802|gb|ESL09946.1|	2e-60	61.01	60S ribosomal protein L13 [Trypanosoma rangeli SC58]	0	--
Tco_14.4_gene_01212	Tco_14.4_contig_00041	2236	2664	429	-	TRSC58_04685	3e-69	100	heat shock protein 20	gi|554935083|gb|ESL07623.1|	4e-67	100	heat shock protein 20 [Trypanosoma rangeli SC58]	0	--
Tco_14.4_gene_01213	Tco_14.4_contig_00041	3675	5708	2034	-	TRSC58_00397	0	100	hypothetical protein	gi|317183714|gb|ADV15553.1|	0	86.7	cAMP-phosphodiesterase D [Leishmania donovani]	1	3.1.4.17
Tco_14.4_gene_01214	Tco_14.4_contig_00041	6455	6952	498	-	TRSC58_04260	5e-47	85.98	hypothetical protein	gi|554935984|gb|ESL08045.1|	4e-45	85.98	hypothetical protein TRSC58_04260 [Trypanosoma rangeli SC58]	0	--
Tco_14.4_gene_01215	Tco_14.4_contig_00041	7736	8356	621	-	Tgr.374.1040	5e-31	89.77	hypothetical protein	gi|686637821|ref|XP_009311356.1|	4e-29	89.77	hypothetical protein DQ04_03741040 [Trypanosoma grayi]	0	--
Tco_14.4_gene_01216	Tco_14.4_contig_00041	8830	10773	1944	-	TRSC58_01160	0	93.64	hypothetical protein	gi|407410548|gb|EKF32942.1|	0	99.85	hypothetical protein MOQ_003199 [Trypanosoma cruzi marinkellei]	0	--
Tco_14.4_gene_01217	Tco_14.4_contig_00041	11196	12569	1374	-	TCSYLVIO_004410	0	100	hypothetical protein	gi|686637825|ref|XP_009311358.1|	6e-160	98.14	putative acyltransferase [Trypanosoma grayi]	1	2.3
Tco_14.4_gene_01218	Tco_14.4_contig_00041	12973	14121	1149	-	TRSC58_00868	0	88.22	hypothetical protein	gi|407410546|gb|EKF32940.1|	0	98.7	hypothetical protein MOQ_003197 [Trypanosoma cruzi marinkellei]	0	--
Tco_14.4_gene_01219	Tco_14.4_contig_00041	14950	16086	1137	-	TRSC58_00374	8e-115	99.21	hypothetical protein	gi|686637829|ref|XP_009311360.1|	2e-77	62.18	nuclear lim interactor-interacting factor [Trypanosoma grayi]	0	--
Tco_14.4_gene_01220	Tco_14.4_contig_00041	17113	18264	1152	-	TcCLB.508153.200	0	64.75	kinesin, putative	gi|407410551|gb|EKF32944.1|	0	64.75	kinesin, putative [Trypanosoma cruzi marinkellei]	0	--
Tco_14.4_gene_01221	Tco_14.4_contig_00041	18261	19688	1428	-	TcCLB.508153.190	0	77.99	kinesin, putative	gi|407410551|gb|EKF32944.1|	0	77.12	kinesin, putative [Trypanosoma cruzi marinkellei]	0	--
Tco_14.4_gene_01222	Tco_14.4_contig_00041	20650	21978	1329	-	TRSC58_02762	0	99.77	aspartyl aminopeptidase	gi|407410558|gb|EKF32950.1|	0	97.78	aspartyl aminopeptidase, putative,metallo-peptidase, clan MH, family M20, putative [Trypanosoma cruzi marinkellei]	1	3.4.11
Tco_14.4_gene_01223	Tco_14.4_contig_00041	23789	24406	618	+	TRSC58_01366	7e-104	94.04	ubiquinone biosynthesis protein COQ7	gi|554944871|gb|ESL10893.1|	5e-102	94.04	ubiquinone biosynthesis protein COQ7 [Trypanosoma rangeli SC58]	1	1.14.13.-
Tco_14.4_gene_01224	Tco_14.4_contig_00041	24625	25185	561	+	TcCLB.508153.164	8e-87	99.46	hypothetical protein, conserved	gi|686628159|ref|XP_009307154.1|	2e-69	100	template-activating factor I [Trypanosoma grayi]	0	--
Tco_14.4_gene_01225	Tco_14.4_contig_00041	25429	26523	1095	+	TRSC58_02147	2e-146	99.19	hypothetical protein	gi|554942367|gb|ESL10124.1|	1e-144	99.19	hypothetical protein TRSC58_02147 [Trypanosoma rangeli SC58]	0	--
Tco_14.4_gene_01226	Tco_14.4_contig_00041	26774	27766	993	+	Tc_MARK_3188	1e-122	100	hypothetical protein, conserved	gi|407410555|gb|EKF32947.1|	1e-120	100	hypothetical protein MOQ_003188 [Trypanosoma cruzi marinkellei]	0	--
Tco_14.4_gene_01227	Tco_14.4_contig_00041	28119	29171	1053	+	TRSC58_01292	0	93.28	protein kinase	gi|407402527|gb|EKF29212.1|	0	93.28	protein kinase, putative [Trypanosoma cruzi marinkellei]	1	2.7.11
Tco_14.4_gene_01228	Tco_14.4_contig_00041	30941	31744	804	+	TcCLB.508185.10	8e-131	100	enoyl-CoA hydratase, mitochondrial precursor, putative	gi|71396207|ref|XP_802368.1|	7e-129	100	enoyl-CoA hydratase, mitochondrial precursor [Trypanosoma cruzi strain CL Brener]	1	4.2.1.17
Tco_14.4_gene_01229	Tco_14.4_contig_00041	32924	35110	2187	+	TRSC58_06221	0	99.86	ubiquitin hydrolase	gi|146093303|ref|XP_001466763.1|	0	99.6	putative cysteine peptidase, Clan CA, family C19 [Leishmania infantum JPCM5]	3	3.1.2.15,3.4.19,3.4
Tco_14.4_gene_01230	Tco_14.4_contig_00041	35899	36489	591	+	TRSC58_05572	4e-62	96.06	hypothetical protein	gi|554933218|gb|ESL06750.1|	3e-60	96.06	hypothetical protein TRSC58_05572 [Trypanosoma rangeli SC58]	0	--
Tco_14.4_gene_01231	Tco_14.4_contig_00041	38614	39516	903	+	TRSC58_03049	1e-148	99.67	acyltransferase	gi|554939507|gb|ESL09234.1|	1e-146	99.67	acyltransferase [Trypanosoma rangeli SC58]	1	2.3
Tco_14.4_gene_01232	Tco_14.4_contig_00041	39970	41184	1215	+	TRSC58_03767	1e-126	100	hypothetical protein	gi|554937200|gb|ESL08529.1|	1e-124	100	hypothetical protein TRSC58_03767 [Trypanosoma rangeli SC58]	0	--
Tco_14.4_gene_01233	Tco_14.4_contig_00041	41489	42280	792	+	TRSC58_04237	6e-133	87.96	hypothetical protein	gi|686628141|ref|XP_009307145.1|	3e-107	100	GINS complex subunit 4 [Trypanosoma grayi]	0	--
Tco_14.4_gene_01234	Tco_14.4_contig_00041	42711	44543	1833	+	TRSC58_03312	0	99.84	hypothetical protein	gi|407410575|gb|EKF32962.1|	0	94.03	hypothetical protein MOQ_003181 [Trypanosoma cruzi marinkellei]	0	--
Tco_14.4_gene_01235	Tco_14.4_contig_00041	45017	47623	2607	+	TRSC58_01327	0	99.88	aminopeptidase	gi|146093281|ref|XP_001466752.1|	0	99.54	metallo-peptidase, Clan MA(E), Family M1 [Leishmania infantum JPCM5]	1	3.4.11
Tco_14.4_gene_01236	Tco_14.4_contig_00041	48221	49558	1338	+	TRSC58_04253	0	100	hypothetical protein	gi|407843678|gb|EKG01556.1|	0	99.77	hypothetical protein TCSYLVIO_007447 [Trypanosoma cruzi]	1	1.1.1
Tco_14.4_gene_01237	Tco_14.4_contig_00041	49948	51099	1152	+	TRSC58_03292	0	100	leucine-rich repeat protein	gi|554938727|gb|ESL08995.1|	0	100	leucine-rich repeat protein [Trypanosoma rangeli SC58]	0	--
Tco_14.4_gene_01238	Tco_14.4_contig_00041	51595	53583	1989	+	TRSC58_01376	0	99.85	dynamin	gi|146093273|ref|XP_001466748.1|	0	98	putative GTP-binding protein [Leishmania infantum JPCM5]	1	3.6.5.5
Tco_14.4_gene_01239	Tco_14.4_contig_00037	737	1048	312	-	TRSC58_01507	7e-50	95.37	ATPase subunit 9	gi|554944427|gb|ESL10754.1|	9e-48	95.37	ATPase subunit 9 [Trypanosoma rangeli SC58]	1	3.6.3.14
Tco_14.4_gene_01240	Tco_14.4_contig_00037	1662	3854	2193	-	TRSC58_02191	0	99.45	ubiquitin hydrolase	gi|407425419|gb|EKF39412.1|	0	100	ubiquitin hydrolase, putative [Trypanosoma cruzi marinkellei]	1	3.4
Tco_14.4_gene_01241	Tco_14.4_contig_00037	4133	6277	2145	-	TRSC58_04390	0	97.78	hypothetical protein	gi|407425420|gb|EKF39413.1|	0	95.86	hypothetical protein MOQ_000360 [Trypanosoma cruzi marinkellei]	1	2.7
Tco_14.4_gene_01242	Tco_14.4_contig_00037	6695	7162	468	-	TcCLB.504125.10	6e-32	20.43	DNA helicase, putative	gi|71648872|ref|XP_813216.1|	5e-30	20.43	DNA helicase [Trypanosoma cruzi strain CL Brener]	0	--
Tco_14.4_gene_01243	Tco_14.4_contig_00037	7311	9992	2682	-	TcCLB.504131.150	0	95.95	DNA helicase, putative	gi|157870051|ref|XP_001683576.1|	0	66.08	putative DNA helicase [Leishmania major strain Friedlin]	0	--
Tco_14.4_gene_01244	Tco_14.4_contig_00037	10575	15278	4704	-	TRSC58_01163	0	100	hypothetical protein	gi|146087738|ref|XP_001465889.1|	0	96.45	conserved hypothetical protein [Leishmania infantum JPCM5]	0	--
Tco_14.4_gene_01245	Tco_14.4_contig_00037	16754	17833	1080	-	TRSC58_00370	3e-167	88.48	hypothetical protein	gi|168003493|ref|XP_001754447.1|	6e-28	36.49	predicted protein [Physcomitrella patens]	0	--
Tco_14.4_gene_01246	Tco_14.4_contig_00037	18156	19589	1434	-	Tc_MARK_364	0	97.91	hypothetical protein, conserved	gi|686633705|ref|XP_009309298.1|	8e-131	96.18	tRNA guanosine-2-O-methyltransferase TRM13 [Trypanosoma grayi]	1	2.1.1
Tco_14.4_gene_01247	Tco_14.4_contig_00037	20034	20972	939	-	TRSC58_05516	2e-106	100	hypothetical protein	gi|554933335|gb|ESL06803.1|	2e-104	100	hypothetical protein TRSC58_05516 [Trypanosoma rangeli SC58]	0	--
Tco_14.4_gene_01248	Tco_14.4_contig_00037	21161	23449	2289	-	TRSC58_00466	0	95.9	DnaJ chaperone protein	gi|407425414|gb|EKF39409.1|	0	96.98	chaperone DNAJ protein, putative [Trypanosoma cruzi marinkellei]	0	--
Tco_14.4_gene_01249	Tco_14.4_contig_00037	24121	25989	1869	-	TRSC58_04271	0	100	hypothetical protein	gi|407425411|gb|EKF39407.1|	0	90.27	hypothetical protein MOQ_000366 [Trypanosoma cruzi marinkellei]	0	--
Tco_14.4_gene_01250	Tco_14.4_contig_00037	26361	26981	621	-	TRSC58_01193	2e-72	92.79	hypothetical protein	gi|554945430|gb|ESL11066.1|	1e-70	92.79	hypothetical protein TRSC58_01193 [Trypanosoma rangeli SC58]	0	--
Tco_14.4_gene_01251	Tco_14.4_contig_00037	27735	29063	1329	-	TRSC58_06662	0	29.82	hypothetical protein	gi|686633695|ref|XP_009309293.1|	6e-161	29.65	putative leucine-rich repeat protein (LRRP) [Trypanosoma grayi]	0	--
Tco_14.4_gene_01252	Tco_14.4_contig_00037	29108	32185	3078	-	TRSC58_06662	0	69.1	hypothetical protein	gi|686633695|ref|XP_009309293.1|	0	69.2	putative leucine-rich repeat protein (LRRP) [Trypanosoma grayi]	0	--
Tco_14.4_gene_01253	Tco_14.4_contig_00037	32652	33347	696	-	TcCLB.504131.60	3e-63	97.06	hypothetical protein, conserved	gi|71653777|ref|XP_815520.1|	3e-61	97.06	hypothetical protein [Trypanosoma cruzi strain CL Brener]	0	--
Tco_14.4_gene_01254	Tco_14.4_contig_00037	33725	34753	1029	-	Tc_MARK_370	2e-76	82.63	hypothetical protein, conserved	gi|407425401|gb|EKF39399.1|	2e-74	82.63	hypothetical protein MOQ_000370 [Trypanosoma cruzi marinkellei]	0	--
Tco_14.4_gene_01255	Tco_14.4_contig_00037	35053	35871	819	-	TRSC58_06002	2e-139	89.44	ubiquitin-activating enzyme	gi|554932300|gb|ESL06326.1|	2e-137	89.44	ubiquitin-activating enzyme [Trypanosoma rangeli SC58]	0	--
Tco_14.4_gene_01256	Tco_14.4_contig_00037	36269	39400	3132	-	TRSC58_01849	0	100	hypothetical protein	gi|407425403|gb|EKF39401.1|	0	99.9	hypothetical protein MOQ_000372 [Trypanosoma cruzi marinkellei]	0	--
Tco_14.4_gene_01257	Tco_14.4_contig_00037	39692	41230	1539	-	Tc_MARK_373	0	98.14	protein kinase, putative	gi|407425404|gb|EKF39402.1|	0	98.14	protein kinase, putative [Trypanosoma cruzi marinkellei]	0	--
Tco_14.4_gene_01258	Tco_14.4_contig_00037	41943	42875	933	-	TRSC58_04725	4e-171	100	ubiquitin carboxyl-terminal hydrolase	gi|554934995|gb|ESL07583.1|	4e-169	100	ubiquitin carboxyl-terminal hydrolase [Trypanosoma rangeli SC58]	1	3.4.19
Tco_14.4_gene_01259	Tco_14.4_contig_00037	43275	45161	1887	-	TCDM_00862	0	99.49	hypothetical protein	gi|407425406|gb|EKF39404.1|	0	91.74	hypothetical protein MOQ_000375 [Trypanosoma cruzi marinkellei]	0	--
Tco_14.4_gene_01260	Tco_14.4_contig_00037	45729	46721	993	-	TRSC58_05355	2e-159	83.21	actin	gi|554933674|gb|ESL06963.1|	2e-157	83.21	actin [Trypanosoma rangeli SC58]	0	--
Tco_14.4_gene_01261	Tco_14.4_contig_00037	47549	49531	1983	-	TCDM_00864	0	99.85	hypothetical protein	gi|407425398|gb|EKF39397.1|	0	99.2	hypothetical protein MOQ_000377 [Trypanosoma cruzi marinkellei]	0	--
Tco_14.4_gene_01262	Tco_14.4_contig_00037	50127	51482	1356	-	TRSC58_03491	0	99.32	hypothetical protein	gi|554938088|gb|ESL08800.1|	0	99.32	hypothetical protein TRSC58_03491 [Trypanosoma rangeli SC58]	0	--
Tco_14.4_gene_01263	Tco_14.4_contig_00037	51946	54321	2376	-	TcCLB.509341.20	5e-162	100	hypothetical protein, conserved	gi|71402072|ref|XP_803989.1|	5e-160	100	hypothetical protein [Trypanosoma cruzi strain CL Brener]	0	--
Tco_14.4_gene_01264	Tco_14.4_contig_00038	267	2297	2031	+	TRSC58_03893	0	97.47	hypothetical protein	gi|407407671|gb|EKF31390.1|	0	98.82	hypothetical protein MOQ_004777 [Trypanosoma cruzi marinkellei]	0	--
Tco_14.4_gene_01265	Tco_14.4_contig_00038	2626	5193	2568	+	TRSC58_05981	0	99.77	hypothetical protein	gi|407407674|gb|EKF31392.1|	0	99.76	hypothetical protein MOQ_004776 [Trypanosoma cruzi marinkellei]	0	--
Tco_14.4_gene_01266	Tco_14.4_contig_00038	6367	7743	1377	+	Tc_MARK_4775	0	55.58	C-terminal motor kinesin, putative	gi|407407673|gb|EKF31391.1|	0	55.58	C-terminal motor kinesin, putative [Trypanosoma cruzi marinkellei]	0	--
Tco_14.4_gene_01267	Tco_14.4_contig_00038	7783	8841	1059	+	TRSC58_02412	0	58.67	hypothetical protein	gi|407407673|gb|EKF31391.1|	0	42.72	C-terminal motor kinesin, putative [Trypanosoma cruzi marinkellei]	0	--
Tco_14.4_gene_01268	Tco_14.4_contig_00038	11384	13177	1794	+	TRSC58_01138	4e-176	99.42	hypothetical protein	gi|554945613|gb|ESL11121.1|	4e-174	99.42	hypothetical protein TRSC58_01138 [Trypanosoma rangeli SC58]	0	--
Tco_14.4_gene_01269	Tco_14.4_contig_00038	14627	16207	1581	+	TRSC58_00101	0	100	sarcoplasmic reticulum glycoprotein	gi|407407679|gb|EKF31395.1|	0	90.79	sarcoplasmic reticulum glycoprotein, putative,sarcalumenin precursor, putative [Trypanosoma cruzi marinkellei]	0	--
Tco_14.4_gene_01270	Tco_14.4_contig_00038	16857	20315	3459	+	TCSYLVIO_006062	0	95.73	hypothetical protein	gi|407407678|gb|EKF31394.1|	0	100	hypothetical protein MOQ_004772 [Trypanosoma cruzi marinkellei]	0	--
Tco_14.4_gene_01271	Tco_14.4_contig_00038	20987	21829	843	+	TRSC58_01118	2e-151	100	RNA-binding protein	gi|554945677|gb|ESL11141.1|	2e-149	100	RNA-binding protein [Trypanosoma rangeli SC58]	0	--
Tco_14.4_gene_01272	Tco_14.4_contig_00038	24149	25405	1257	+	TRSC58_00782	0	100	RNA-binding protein	gi|407407684|gb|EKF31397.1|	0	99.31	RNA-binding protein, putative [Trypanosoma cruzi marinkellei]	0	--
Tco_14.4_gene_01273	Tco_14.4_contig_00038	28259	29005	747	+	TRSC58_06061	2e-113	100	hypothetical protein	gi|407846998|gb|EKG02914.1|	3e-106	99.19	membrane protein, putative [Trypanosoma cruzi]	0	--
Tco_14.4_gene_01274	Tco_14.4_contig_00038	30369	32321	1953	+	TRSC58_02139	0	100	intraflagellar transport protein component	gi|154335848|ref|XP_001564160.1|	0	97.02	putative intraflagellar transport protein component [Leishmania braziliensis MHOM/BR/75/M2904]	0	--
Tco_14.4_gene_01275	Tco_14.4_contig_00038	33718	36063	2346	+	Tc_MARK_4767	0	100	hypothetical protein, conserved	gi|528213894|gb|EPY18630.1|	0	100	intraflagellar transport protein 80 [Strigomonas culicis]	0	--
Tco_14.4_gene_01276	Tco_14.4_contig_00038	36852	38114	1263	+	Tc_MARK_4766	0	99.52	hypothetical protein, conserved	gi|686633455|ref|XP_009309173.1|	0	99.29	calcyphosin [Trypanosoma grayi]	0	--
Tco_14.4_gene_01277	Tco_14.4_contig_00038	38618	39880	1263	+	Tc_MARK_4765	0	90.07	lipoic acid synthetase, mitochondrial precursor, putative	gi|407407695|gb|EKF31402.1|	0	90.07	lipoic acid synthetase, mitochondrial precursor, putative [Trypanosoma cruzi marinkellei]	1	2.8.1.8
Tco_14.4_gene_01278	Tco_14.4_contig_00038	40839	44543	3705	+	TcCLB.507683.40	0	100	protein kinase, putative	gi|407846993|gb|EKG02909.1|	0	100	protein kinase, putative [Trypanosoma cruzi]	1	2.7.11
Tco_14.4_gene_01279	Tco_14.4_contig_00038	46125	47771	1647	+	TRSC58_06396	8e-86	96.6	hypothetical protein	gi|554931464|gb|ESL05939.1|	7e-84	96.6	hypothetical protein TRSC58_06396 [Trypanosoma rangeli SC58]	0	--
Tco_14.4_gene_01280	Tco_14.4_contig_00038	49483	54372	4890	+	TcCLB.511291.70	0	100	hypothetical protein, conserved	gi|407407702|gb|EKF31405.1|	0	100	hypothetical protein MOQ_004761 [Trypanosoma cruzi marinkellei]	0	--
Tco_14.4_gene_01281	Tco_14.4_contig_00036	299	697	399	-	--	--	--	--	--	--	--	--	0	--
Tco_14.4_gene_01282	Tco_14.4_contig_00036	1232	2374	1143	-	TRSC58_05303	0	98.96	diphosphomevalonate decarboxylase	gi|554933781|gb|ESL07015.1|	0	98.96	diphosphomevalonate decarboxylase [Trypanosoma rangeli SC58]	2	4.1.1.33,4.1.1
Tco_14.4_gene_01283	Tco_14.4_contig_00036	2708	3763	1056	-	TRSC58_03490	2e-163	96.96	hypothetical protein	gi|554938091|gb|ESL08801.1|	2e-161	96.96	hypothetical protein TRSC58_03490 [Trypanosoma rangeli SC58]	0	--
Tco_14.4_gene_01284	Tco_14.4_contig_00036	4741	6372	1632	-	TRSC58_06149	0	100	transporter	gi|407407565|gb|EKF31322.1|	0	95.84	transporter, putative,major facilitator superfamily protein (MFS), putative [Trypanosoma cruzi marinkellei]	0	--
Tco_14.4_gene_01285	Tco_14.4_contig_00036	6921	9788	2868	-	Tc_MARK_4846	0	100	hypothetical protein, conserved	gi|407407563|gb|EKF31321.1|	0	100	hypothetical protein MOQ_004846 [Trypanosoma cruzi marinkellei]	0	--
Tco_14.4_gene_01286	Tco_14.4_contig_00036	10175	10627	453	-	TRSC58_00698	1e-81	73.17	hypothetical protein	gi|554946957|gb|ESL11548.1|	1e-79	73.17	hypothetical protein TRSC58_00698 [Trypanosoma rangeli SC58]	0	--
Tco_14.4_gene_01287	Tco_14.4_contig_00036	11354	13612	2259	-	TRSC58_04310	0	100	hypothetical protein	gi|407407558|gb|EKF31317.1|	0	100	hypothetical protein MOQ_004847 [Trypanosoma cruzi marinkellei]	0	--
Tco_14.4_gene_01288	Tco_14.4_contig_00036	14487	15923	1437	-	TRSC58_00842	0	100	hypothetical protein	gi|528226660|gb|EPY24549.1|	0	98.96	NADH dehydrogenase [Angomonas deanei]	1	1.1.1.145
Tco_14.4_gene_01289	Tco_14.4_contig_00036	16430	18892	2463	-	TRSC58_01906	0	96.62	hypothetical protein	gi|146083764|ref|XP_001464826.1|	0	99.26	putative alpha glucosidase II subunit [Leishmania infantum JPCM5]	2	3.2.1,3.2.1.84
Tco_14.4_gene_01290	Tco_14.4_contig_00036	19284	20639	1356	-	TRSC58_05939	0	100	hypothetical protein	gi|407407561|gb|EKF31320.1|	0	100	hypothetical protein MOQ_004850 [Trypanosoma cruzi marinkellei]	0	--
Tco_14.4_gene_01291	Tco_14.4_contig_00036	20900	25330	4431	-	TcCLB.511279.40	0	100	hypothetical protein, conserved	gi|146083768|ref|XP_001464828.1|	0	91.18	conserved hypothetical protein [Leishmania infantum JPCM5]	0	--
Tco_14.4_gene_01292	Tco_14.4_contig_00036	25804	26187	384	-	TRSC58_05531	4e-58	99.21	hypothetical protein	gi|731693023|ref|XP_010697846.1|	1e-29	97.64	ARF-like 2-binding protein, putative [Leishmania panamensis]	0	--
Tco_14.4_gene_01293	Tco_14.4_contig_00036	26469	28460	1992	-	Tc_MARK_4852	0	94.6	hypothetical protein, conserved	gi|407407555|gb|EKF31315.1|	0	94.6	hypothetical protein MOQ_004852 [Trypanosoma cruzi marinkellei]	0	--
Tco_14.4_gene_01294	Tco_14.4_contig_00036	28867	31116	2250	-	TCDM_09447	0	98.77	hypothetical protein	gi|686634329|ref|XP_009309610.1|	0	98.93	putative receptor-type adenylate cyclase GRESAG 4 [Trypanosoma grayi]	0	--
Tco_14.4_gene_01295	Tco_14.4_contig_00036	32301	33719	1419	-	TcCLB.507993.190	0	100	serine/threonine protein phosphatase type 5, putative	gi|11761995|gb|AAG40278.1|	0	100	serine/threonine protein phosphatase type 5 [Trypanosoma brucei]	1	3.1.3.16
Tco_14.4_gene_01296	Tco_14.4_contig_00036	34170	36251	2082	-	TRSC58_01749	0	100	hypothetical protein	gi|686634325|ref|XP_009309608.1|	0	100	putative lipase domain protein [Trypanosoma grayi]	0	--
Tco_14.4_gene_01297	Tco_14.4_contig_00036	36889	38331	1443	-	TRSC58_01033	0	100	hypothetical protein	gi|407407543|gb|EKF31306.1|	0	100	UDP-galactopyranose mutase [Trypanosoma cruzi marinkellei]	1	5.4.99.9
Tco_14.4_gene_01298	Tco_14.4_contig_00036	38870	39868	999	-	Tc_MARK_4860	8e-178	100	hypothetical protein, conserved	gi|686634321|ref|XP_009309606.1|	2e-150	100	putative activator of 90 kDa heat shock protein ATPase 1-like [Trypanosoma grayi]	0	--
Tco_14.4_gene_01299	Tco_14.4_contig_00036	40658	41956	1299	-	TRSC58_02427	4e-113	98.65	RNA-binding protein	gi|554941486|gb|ESL09848.1|	4e-111	98.65	RNA-binding protein [Trypanosoma rangeli SC58]	0	--
Tco_14.4_gene_01300	Tco_14.4_contig_00036	42873	43940	1068	-	TRSC58_02558	3e-160	97.33	60S ribosomal protein L7	gi|554941073|gb|ESL09718.1|	3e-158	97.33	60S ribosomal protein L7 [Trypanosoma rangeli SC58]	0	--
Tco_14.4_gene_01301	Tco_14.4_contig_00036	44841	45941	1101	-	TRSC58_05131	1e-170	58.75	calcium-dependent lipid binding protein	gi|554934143|gb|ESL07186.1|	1e-168	58.75	calcium-dependent lipid binding protein [Trypanosoma rangeli SC58]	0	--
Tco_14.4_gene_01302	Tco_14.4_contig_00036	45938	46711	774	-	TRSC58_05131	8e-112	40.29	calcium-dependent lipid binding protein	gi|554934143|gb|ESL07186.1|	6e-110	40.29	calcium-dependent lipid binding protein [Trypanosoma rangeli SC58]	0	--
Tco_14.4_gene_01303	Tco_14.4_contig_00036	47151	48014	864	-	TRSC58_04011	6e-112	98.29	hypothetical protein	gi|554936507|gb|ESL08288.1|	5e-110	98.29	hypothetical protein TRSC58_04011 [Trypanosoma rangeli SC58]	0	--
Tco_14.4_gene_01304	Tco_14.4_contig_00036	48335	48976	642	-	TRSC58_05904	2e-98	100	hypothetical protein	gi|554932508|gb|ESL06423.1|	2e-96	100	hypothetical protein TRSC58_05904 [Trypanosoma rangeli SC58]	0	--
Tco_14.4_gene_01305	Tco_14.4_contig_00036	49417	49749	333	-	TRSC58_01453	4e-53	75.86	hypothetical protein	gi|554944592|gb|ESL10807.1|	6e-51	75.86	hypothetical protein TRSC58_01453 [Trypanosoma rangeli SC58]	0	--
Tco_14.4_gene_01306	Tco_14.4_contig_00036	53397	54458	1062	-	TcCLB.507993.80	0	100	glycogen synthase kinase 3, putative	gi|407407534|gb|EKF31301.1|	0	100	glycogen synthase kinase-3 alpha, putative [Trypanosoma cruzi marinkellei]	2	2.7.11,2.7.11.26
Tco_14.4_gene_01307	Tco_14.4_contig_00040	278	775	498	+	TRSC58_01715	7e-76	92.73	hypothetical protein	gi|71651542|ref|XP_814447.1|	3e-70	100	prefoldin [Trypanosoma cruzi strain CL Brener]	0	--
Tco_14.4_gene_01308	Tco_14.4_contig_00040	1509	3578	2070	+	TRSC58_03670	0	99.85	hypothetical protein	gi|686639345|ref|XP_009312118.1|	4e-112	89.97	glucoamylase-like protein [Trypanosoma grayi]	0	--
Tco_14.4_gene_01309	Tco_14.4_contig_00040	5059	6393	1335	+	TcCLB.511815.40	0	94.69	guide RNA associated protein, GAP2, putative	gi|197724330|gb|ACH72815.1|	0	92.83	mitochondrial guide RNA binding complex subunit 1 [Trypanosoma brucei]	0	--
Tco_14.4_gene_01310	Tco_14.4_contig_00040	6946	10449	3504	+	TRSC58_00908	0	99.32	hypothetical protein	gi|407426806|gb|EKF39710.1|	0	99.32	hypothetical protein MOQ_000058 [Trypanosoma cruzi marinkellei]	0	--
Tco_14.4_gene_01311	Tco_14.4_contig_00040	10710	12194	1485	+	TRSC58_04879	1e-143	98.78	hypothetical protein	gi|554934670|gb|ESL07431.1|	1e-141	98.78	hypothetical protein TRSC58_04879 [Trypanosoma rangeli SC58]	0	--
Tco_14.4_gene_01312	Tco_14.4_contig_00040	13065	14390	1326	+	TCSYLVIO_001259	0	100	proteasome regulatory ATPase subunit 2, putative	gi|146086561|ref|XP_001465580.1|	0	93.69	putative proteasome regulatory ATPase subunit 5 [Leishmania infantum JPCM5]	0	--
Tco_14.4_gene_01313	Tco_14.4_contig_00040	15063	15707	645	+	TRSC58_05328	2e-92	100	ubiquitin-conjugating enzyme E2	gi|554933729|gb|ESL06990.1|	1e-90	100	ubiquitin-conjugating enzyme E2 [Trypanosoma rangeli SC58]	2	6.3.2,6.3.2.19
Tco_14.4_gene_01314	Tco_14.4_contig_00040	16800	17711	912	+	TRSC58_01422	3e-118	97.27	hypothetical protein	gi|686642697|ref|XP_009313794.1|	1e-78	99.05	putative N-acetyltransferase [Trypanosoma grayi]	1	2.3.1.-
Tco_14.4_gene_01315	Tco_14.4_contig_00040	18285	19442	1158	+	TRSC58_06404	5e-177	81.91	hypothetical protein	gi|686642695|ref|XP_009313793.1|	9e-152	100	SAM-binding protein [Trypanosoma grayi]	0	--
Tco_14.4_gene_01316	Tco_14.4_contig_00040	20215	20766	552	+	TcCLB.509209.10	2e-88	100	endoplasmatic reticulum retrieval protein, putative	gi|71397520|ref|XP_802497.1|	2e-86	100	endoplasmatic reticulum retrieval protein [Trypanosoma cruzi strain CL Brener]	0	--
Tco_14.4_gene_01317	Tco_14.4_contig_00040	21373	22686	1314	+	TRSC58_02244	0	100	proteasome regulatory ATPase subunit 1	gi|146086546|ref|XP_001465575.1|	0	100	putative proteasome regulatory ATPase subunit 1 [Leishmania infantum JPCM5]	0	--
Tco_14.4_gene_01318	Tco_14.4_contig_00040	23812	26385	2574	+	TRSC58_01291	0	100	kinesin	gi|146086542|ref|XP_001465574.1|	0	99.78	putative kinesin [Leishmania infantum JPCM5]	1	3.6.4.4
Tco_14.4_gene_01319	Tco_14.4_contig_00040	26815	28944	2130	+	TRSC58_00992	0	100	hypothetical protein	gi|407426824|gb|EKF39722.1|	0	99.85	hypothetical protein MOQ_000050 [Trypanosoma cruzi marinkellei]	0	--
Tco_14.4_gene_01320	Tco_14.4_contig_00040	29521	30789	1269	+	TRSC58_01953	5e-175	99.76	hypothetical protein	gi|215959352|gb|ACJ71247.1|	2e-162	99.76	peptidyl-prolyl cis-trans isomerase [Trypanosoma cruzi]	1	5.2.1.8
Tco_14.4_gene_01321	Tco_14.4_contig_00040	31269	33362	2094	+	TcCLB.506857.50	0	100	hypothetical protein, conserved	gi|686637711|ref|XP_009311301.1|	0	99.42	GTPase activating protein [Trypanosoma grayi]	0	--
Tco_14.4_gene_01322	Tco_14.4_contig_00040	33897	35075	1179	+	TRSC58_03115	9e-163	100	hypothetical protein	gi|554939288|gb|ESL09169.1|	8e-161	100	hypothetical protein TRSC58_03115 [Trypanosoma rangeli SC58]	0	--
Tco_14.4_gene_01323	Tco_14.4_contig_00040	35454	36938	1485	+	TRSC58_03453	0	100	hypothetical protein	gi|554938210|gb|ESL08838.1|	0	100	hypothetical protein TRSC58_03453 [Trypanosoma rangeli SC58]	0	--
Tco_14.4_gene_01324	Tco_14.4_contig_00040	37322	38131	810	+	TRSC58_01544	1e-134	100	pyrroline-5-carboxylate reductase	gi|554944306|gb|ESL10718.1|	1e-132	100	pyrroline-5-carboxylate reductase [Trypanosoma rangeli SC58]	1	1.5.1.2
Tco_14.4_gene_01325	Tco_14.4_contig_00040	38974	40407	1434	+	TRSC58_01821	0	100	glycogen synthase kinase-3 alpha	gi|407861157|gb|EKG07621.1|	0	97.74	glycogen synthase kinase-3 alpha, putative [Trypanosoma cruzi]	2	2.7,2.7.11
Tco_14.4_gene_01326	Tco_14.4_contig_00040	42682	44514	1833	+	TRSC58_06192	0	97.47	hypothetical protein	gi|407426828|gb|EKF39724.1|	0	99.36	hypothetical protein MOQ_000044 [Trypanosoma cruzi marinkellei]	0	--
Tco_14.4_gene_01327	Tco_14.4_contig_00040	45072	46322	1251	+	TRSC58_05475	0	99.76	hypothetical protein	gi|686642975|ref|XP_009313933.1|	2e-146	100	putative tyrosyl-tRNA synthetase [Trypanosoma grayi]	1	6.1.1.-
Tco_14.4_gene_01328	Tco_14.4_contig_00040	46807	48912	2106	+	Tc_MARK_42	0	72.99	hypothetical protein, conserved	gi|407426830|gb|EKF39725.1|	0	72.99	hypothetical protein MOQ_000042 [Trypanosoma cruzi marinkellei]	0	--
Tco_14.4_gene_01329	Tco_14.4_contig_00040	49172	49705	534	+	TcCLB.509207.40	7e-12	7.66	hypothetical protein, conserved	gi|71650002|ref|XP_813708.1|	4e-10	7.66	hypothetical protein [Trypanosoma cruzi strain CL Brener]	0	--
Tco_14.4_gene_01330	Tco_14.4_contig_00040	51034	51411	378	+	TcCLB.508321.30	3e-34	97.6	hypothetical protein, conserved	gi|71409692|ref|XP_807177.1|	4e-32	97.6	hypothetical protein [Trypanosoma cruzi strain CL Brener]	0	--
Tco_14.4_gene_01331	Tco_14.4_contig_00040	52439	52855	417	+	TcCLB.511811.10	3e-55	70.39	40S ribosomal protein S15, putative	gi|71404111|ref|XP_804791.1|	3e-53	70.39	40S ribosomal protein S15 [Trypanosoma cruzi strain CL Brener]	0	--
Tco_14.4_gene_01332	Tco_14.4_contig_00040	52852	53157	306	+	TcCLB.511811.10	1e-52	66.45	40S ribosomal protein S15, putative	gi|71404111|ref|XP_804791.1|	2e-50	66.45	40S ribosomal protein S15 [Trypanosoma cruzi strain CL Brener]	0	--
Tco_14.4_gene_01333	Tco_14.4_contig_00040	53811	54386	576	+	TRSC58_02408	1e-97	61.87	hypothetical protein	gi|19424455|gb|AAL88738.1|AC104504_7	2e-90	62	AC104504_7 Tcc2i18.7 [Trypanosoma cruzi]	1	2.3.1.-
Tco_14.4_gene_01334	Tco_14.4_contig_00044	1238	1576	339	-	TcCLB.511511.6	7e-43	61.2	zinc finger protein ZFP1	gi|71661120|ref|XP_817586.1|	1e-40	61.2	zinc finger protein ZFP1 [Trypanosoma cruzi strain CL Brener]	0	--
Tco_14.4_gene_01335	Tco_14.4_contig_00044	2007	8699	6693	-	TcCLB.511511.10	0	100	endosomal trafficking protein RME-8, putative	gi|109049367|ref|XP_001115526.1|	0	99.33	PREDICTED: dnaJ homolog subfamily C member 13 isoform X2 [Macaca mulatta]	0	--
Tco_14.4_gene_01336	Tco_14.4_contig_00044	9000	10607	1608	-	TRSC58_05876	0	99.81	tRNA modification enzyme	gi|407416808|gb|EKF37819.1|	0	100	tRNA modification enzyme, putative [Trypanosoma cruzi marinkellei]	0	--
Tco_14.4_gene_01337	Tco_14.4_contig_00044	11267	13135	1869	-	TRSC58_01591	0	99.84	hypothetical protein	gi|407416809|gb|EKF37820.1|	0	94.49	hypothetical protein MOQ_001975 [Trypanosoma cruzi marinkellei]	0	--
Tco_14.4_gene_01338	Tco_14.4_contig_00044	14027	14869	843	-	Tgr.2.1040	9e-147	100	hypothetical conserved protein	gi|686621182|ref|XP_009306141.1|	8e-145	100	hypothetical protein DQ04_00021040 [Trypanosoma grayi]	0	--
Tco_14.4_gene_01339	Tco_14.4_contig_00044	15618	16718	1101	-	TRSC58_05963	0	100	hypothetical protein	gi|686621184|ref|XP_009306142.1|	3e-164	100	zinc finger protein, conserved [Trypanosoma grayi]	0	--
Tco_14.4_gene_01340	Tco_14.4_contig_00044	17281	20934	3654	-	TRSC58_03144	0	100	phospholipid-translocating P-type ATPase (flippase)	gi|146093924|ref|XP_001467073.1|	0	98.59	putative phospholipid-translocating P-type ATPase (flippase) [Leishmania infantum JPCM5]	1	3.6.3.1
Tco_14.4_gene_01341	Tco_14.4_contig_00044	21445	24747	3303	-	TRSC58_04179	0	73.48	hypothetical protein	gi|407416813|gb|EKF37824.1|	0	73.92	hypothetical protein MOQ_001979 [Trypanosoma cruzi marinkellei]	0	--
Tco_14.4_gene_01342	Tco_14.4_contig_00044	24797	25951	1155	-	TRSC58_04179	4e-139	25.12	hypothetical protein	gi|554936153|gb|ESL08124.1|	4e-137	25.12	hypothetical protein TRSC58_04179 [Trypanosoma rangeli SC58]	0	--
Tco_14.4_gene_01343	Tco_14.4_contig_00044	26430	28364	1935	-	TRSC58_03126	0	100	tubulin-tyrosine ligase-like protein	gi|407416805|gb|EKF37817.1|	0	99.84	tubulin-tyrosine ligase-like protein, putative [Trypanosoma cruzi marinkellei]	0	--
Tco_14.4_gene_01344	Tco_14.4_contig_00044	28618	31377	2760	-	TRSC58_05563	0	100	ATP-dependent DEAD/H DNA helicase recQ family	gi|146093930|ref|XP_001467076.1|	0	92.52	ATP-dependent DEAD/H DNA helicase recQ family-like protein [Leishmania infantum JPCM5]	1	3.6.4.12
Tco_14.4_gene_01345	Tco_14.4_contig_00044	31644	34964	3321	-	TcCLB.511511.100	0	100	hypothetical protein, conserved	gi|407416800|gb|EKF37813.1|	0	100	hypothetical protein MOQ_001982 [Trypanosoma cruzi marinkellei]	0	--
Tco_14.4_gene_01346	Tco_14.4_contig_00044	35332	36651	1320	-	TRSC58_06005	0	100	hypothetical protein	gi|686621198|ref|XP_009306149.1|	2e-172	95.39	23S rRNA (cytosine1962-C5)-methyltransferase [Trypanosoma grayi]	0	--
Tco_14.4_gene_01347	Tco_14.4_contig_00044	37019	38020	1002	-	TRSC58_00499	4e-165	100	hypothetical protein	gi|554947553|gb|ESL11744.1|	4e-163	100	hypothetical protein TRSC58_00499 [Trypanosoma rangeli SC58]	0	--
Tco_14.4_gene_01348	Tco_14.4_contig_00044	38825	40870	2046	-	TRSC58_06542	0	100	hypothetical protein	gi|71661114|ref|XP_817583.1|	5e-135	98.27	zinc finger protein [Trypanosoma cruzi strain CL Brener]	0	--
Tco_14.4_gene_01349	Tco_14.4_contig_00044	42168	43784	1617	-	TRSC58_01092	0	100	sphingosine phosphate lyase-like protein	gi|146093942|ref|XP_001467082.1|	0	99.63	putative sphingosine 1-phosphate lyase [Leishmania infantum JPCM5]	1	4.1.2.27
Tco_14.4_gene_01350	Tco_14.4_contig_00044	44453	46156	1704	-	TRSC58_00271	0	100	zinc-finger protein	gi|407416796|gb|EKF37811.1|	0	100	zinc finger protein, putative [Trypanosoma cruzi marinkellei]	0	--
Tco_14.4_gene_01351	Tco_14.4_contig_00044	47067	47624	558	-	TRSC58_04417	5e-99	100	ADP-ribosylation factor-like protein	gi|554935650|gb|ESL07890.1|	4e-97	100	ADP-ribosylation factor-like protein [Trypanosoma rangeli SC58]	0	--
Tco_14.4_gene_01352	Tco_14.4_contig_00044	48076	48906	831	-	Tc_MARK_1988	7e-121	67.4	hypothetical protein, conserved	gi|407416792|gb|EKF37808.1|	6e-119	67.4	hypothetical protein MOQ_001988 [Trypanosoma cruzi marinkellei]	0	--
Tco_14.4_gene_01353	Tco_14.4_contig_00044	49366	54264	4899	-	TRSC58_00433	0	100	hypothetical protein	gi|407416793|gb|EKF37809.1|	0	50.44	hypothetical protein MOQ_001989 [Trypanosoma cruzi marinkellei]	0	--
Tco_14.4_gene_01354	Tco_14.4_contig_00039	3	350	348	-	TRSC58_03891	8e-53	13.27	hypothetical protein	gi|554936808|gb|ESL08406.1|	1e-50	13.27	hypothetical protein TRSC58_03891 [Trypanosoma rangeli SC58]	0	--
Tco_14.4_gene_01355	Tco_14.4_contig_00039	1218	2648	1431	-	Tc_MARK_1707	0	100	hypothetical protein, conserved	gi|686640797|ref|XP_009312844.1|	0	99.58	lysine-specific demethylase NO66 [Trypanosoma grayi]	1	2.1.1
Tco_14.4_gene_01356	Tco_14.4_contig_00039	3161	6430	3270	-	TRSC58_01565	0	100	ATP-dependent RNA helicase	gi|146094472|ref|XP_001467286.1|	0	99.45	putative ATP-dependent RNA helicase [Leishmania infantum JPCM5]	0	--
Tco_14.4_gene_01357	Tco_14.4_contig_00039	6945	7865	921	-	TRSC58_03706	1e-127	100	hypothetical protein	gi|407417716|gb|EKF38054.1|	7e-122	100	chaperone DNAJ protein, putative [Trypanosoma cruzi marinkellei]	0	--
Tco_14.4_gene_01358	Tco_14.4_contig_00039	8152	9291	1140	-	TRSC58_05314	0	100	hypothetical protein	gi|554933759|gb|ESL07004.1|	0	100	hypothetical protein TRSC58_05314 [Trypanosoma rangeli SC58]	0	--
Tco_14.4_gene_01359	Tco_14.4_contig_00039	9288	9842	555	-	--	--	--	--	--	--	--	--	0	--
Tco_14.4_gene_01360	Tco_14.4_contig_00039	10787	12985	2199	-	TcCLB.508921.30	0	97.7	mitotic centromere-associated kinesin (MCAK), putative	gi|407417718|gb|EKF38055.1|	0	96.4	mitotic centromere-associated kinesin (MCAK), putative, partial [Trypanosoma cruzi marinkellei]	0	--
Tco_14.4_gene_01361	Tco_14.4_contig_00039	13539	16868	3330	-	TcCLB.508141.80	0	99.19	hypothetical protein, conserved	gi|146094487|ref|XP_001467292.1|	0	99.82	conserved hypothetical protein [Leishmania infantum JPCM5]	0	--
Tco_14.4_gene_01362	Tco_14.4_contig_00039	17198	20392	3195	-	TCDM_05550	0	99.91	hypothetical protein	gi|146094490|ref|XP_001467293.1|	0	99.03	conserved hypothetical protein [Leishmania infantum JPCM5]	0	--
Tco_14.4_gene_01363	Tco_14.4_contig_00039	21559	23022	1464	-	TRSC58_00220	0	97.03	amino acid permease	gi|407417723|gb|EKF38058.1|	0	97.17	amino acid permease, putative [Trypanosoma cruzi marinkellei]	0	--
Tco_14.4_gene_01364	Tco_14.4_contig_00039	23606	23989	384	+	--	--	--	--	--	--	--	--	0	--
Tco_14.4_gene_01365	Tco_14.4_contig_00039	24886	26310	1425	-	TcCLB.507101.10	0	97.26	amino acid permease, putative	gi|407417725|gb|EKF38059.1|	0	99.32	amino acid permease, putative [Trypanosoma cruzi marinkellei]	0	--
Tco_14.4_gene_01366	Tco_14.4_contig_00039	26712	27173	462	-	--	--	--	--	--	--	--	--	0	--
Tco_14.4_gene_01367	Tco_14.4_contig_00039	27453	29201	1749	-	Tc_MARK_1733	4e-121	100	hypothetical protein	gi|407417731|gb|EKF38062.1|	4e-119	100	hypothetical protein MOQ_001733 [Trypanosoma cruzi marinkellei]	0	--
Tco_14.4_gene_01368	Tco_14.4_contig_00039	29554	30726	1173	-	TCDM_05545	2e-65	97.24	hypothetical protein	gi|557862617|gb|ESS65944.1|	2e-63	97.24	hypothetical protein TCDM_05545 [Trypanosoma cruzi Dm28c]	0	--
Tco_14.4_gene_01369	Tco_14.4_contig_00039	32713	35043	2331	-	TCSYLVIO_002993	0	99.87	calpain-like cysteine peptidase, putative	gi|12082826|gb|AAG48627.1|AF321838_2	0	95.15	AF321838_2 calpain-like protein [Trypanosoma brucei]	0	--
Tco_14.4_gene_01370	Tco_14.4_contig_00039	35743	39417	3675	-	TCSYLVIO_002992	0	98.86	calpain-like cysteine peptidase, putative	gi|407417744|gb|EKF38064.1|	0	97.31	calpain-like cysteine peptidase, putative [Trypanosoma cruzi marinkellei]	0	--
Tco_14.4_gene_01371	Tco_14.4_contig_00039	42287	44656	2370	-	TRSC58_06675	0	98.62	cytoskeleton-associated protein CAP5.5	gi|12082825|gb|AAG48626.1|AF321838_1	0	80.19	AF321838_1 cytoskeleton-associated protein CAP5.5 [Trypanosoma brucei]	0	--
Tco_14.4_gene_01372	Tco_14.4_contig_00039	46557	47258	702	+	--	--	--	--	--	--	--	--	0	--
Tco_14.4_gene_01373	Tco_14.4_contig_00039	47315	48556	1242	-	--	--	--	--	--	--	--	--	0	--
Tco_14.4_gene_01374	Tco_14.4_contig_00039	48607	49245	639	-	TRSC58_06040	2e-100	100	hypothetical protein	gi|554932219|gb|ESL06288.1|	2e-98	100	hypothetical protein TRSC58_06040 [Trypanosoma rangeli SC58]	0	--
Tco_14.4_gene_01375	Tco_14.4_contig_00039	50450	51667	1218	-	TCDM_05537	3e-68	72.64	hypothetical protein	gi|557862612|gb|ESS65939.1|	3e-66	72.64	hypothetical protein TCDM_05537 [Trypanosoma cruzi Dm28c]	0	--
Tco_14.4_gene_01376	Tco_14.4_contig_00039	52157	53554	1398	-	Tc_MARK_1725	2e-163	91.21	hypothetical protein, conserved	gi|72393707|ref|XP_847654.1|	5e-94	92.72	chaperone protein DnaJ [Trypanosoma brucei brucei TREU927]	0	--
Tco_14.4_gene_01377	Tco_14.4_contig_00039	54012	54482	471	-	Tc_MARK_7854	1e-43	38.92	UDP-Gal or UDP-GlcNAc-dependent glycosyltransferase, putative	gi|407399725|gb|EKF28399.1|	9e-42	38.92	UDP-Gal or UDP-GlcNAc-dependent glycosyltransferase, putative [Trypanosoma cruzi marinkellei]	0	--
Tco_14.4_gene_01378	Tco_14.4_contig_00042	305	2929	2625	-	TRSC58_03601	0	87.66	hypothetical protein	gi|554937737|gb|ESL08693.1|	0	87.66	hypothetical protein TRSC58_03601 [Trypanosoma rangeli SC58]	0	--
Tco_14.4_gene_01379	Tco_14.4_contig_00042	3660	5567	1908	-	TcCLB.508593.150	0	51.31	puromycin-sensitive aminopeptidase-like protein, putative,metallo-peptidase, clan MA(E), family M1, putative	gi|407405643|gb|EKF30528.1|	0	82.11	puromycin-sensitive aminopeptidase-like protein [Trypanosoma cruzi marinkellei]	1	3.4.11
Tco_14.4_gene_01380	Tco_14.4_contig_00042	5567	7252	1686	-	TcCLB.506529.90	0	46.44	puromycin-sensitive aminopeptidase-like protein, putative,metallo-peptidase, clan MA(E), family M1, putative	gi|407844681|gb|EKG02079.1|	0	46.66	puromycin-sensitive aminopeptidase-like protein [Trypanosoma cruzi]	1	3.4.11
Tco_14.4_gene_01381	Tco_14.4_contig_00042	8770	11193	2424	-	TRSC58_04841	0	100	hypothetical protein	gi|528211980|gb|EPY17713.1|	4e-11	7.9	metallo-peptidase, Clan MA(E), Family M1 [Angomonas deanei]	0	--
Tco_14.4_gene_01382	Tco_14.4_contig_00042	12147	13037	891	-	TRSC58_05344	4e-129	100	hypothetical protein	gi|686643271|ref|XP_009314081.1|	4e-100	98.65	SNARE associated golgi family protein [Trypanosoma grayi]	0	--
Tco_14.4_gene_01383	Tco_14.4_contig_00042	14491	16224	1734	-	TcCLB.506529.120	0	96.5	hypothetical protein	gi|407405633|gb|EKF30523.1|	0	99.83	hypothetical protein MOQ_005663 [Trypanosoma cruzi marinkellei]	0	--
Tco_14.4_gene_01384	Tco_14.4_contig_00042	16941	21419	4479	-	TRSC58_05290	0	87.9	hypothetical protein	gi|398011993|ref|XP_003859191.1|	0	79.01	unnamed protein product [Leishmania donovani]	0	--
Tco_14.4_gene_01385	Tco_14.4_contig_00042	21910	22818	909	-	TRSC58_00870	1e-58	100	hypothetical protein	gi|554946439|gb|ESL11381.1|	1e-56	100	hypothetical protein TRSC58_00870 [Trypanosoma rangeli SC58]	0	--
Tco_14.4_gene_01386	Tco_14.4_contig_00042	24286	27714	3429	-	TRSC58_00062	0	99.22	hypothetical protein	gi|528217162|gb|EPY20312.1|	0	90.71	calcium/potassium channel (CAKC) [Strigomonas culicis]	0	--
Tco_14.4_gene_01387	Tco_14.4_contig_00042	28224	30965	2742	-	TRSC58_04047	0	100	hypothetical protein	gi|115504685|ref|XP_001219135.1|	0	89.21	ABC transporter [Trypanosoma brucei brucei TREU927]	1	3.6.1.3
Tco_14.4_gene_01388	Tco_14.4_contig_00042	31350	33203	1854	-	TRSC58_01934	0	100	hypothetical protein	gi|554943046|gb|ESL10336.1|	0	100	hypothetical protein TRSC58_01934 [Trypanosoma rangeli SC58]	0	--
Tco_14.4_gene_01389	Tco_14.4_contig_00042	33623	34195	573	-	TRSC58_02396	2e-58	94.95	hypothetical protein	gi|554941580|gb|ESL09879.1|	1e-56	94.95	hypothetical protein TRSC58_02396 [Trypanosoma rangeli SC58]	0	--
Tco_14.4_gene_01390	Tco_14.4_contig_00042	35035	36825	1791	-	TRSC58_02109	0	76.41	hypothetical protein	gi|407405623|gb|EKF30518.1|	0	76.98	hypothetical protein MOQ_005669, partial [Trypanosoma cruzi marinkellei]	0	--
Tco_14.4_gene_01391	Tco_14.4_contig_00042	37904	39841	1938	-	TRSC58_05253	0	99.7	hypothetical protein	gi|407403530|gb|EKF29492.1|	0	99.55	hypothetical protein MOQ_006722 [Trypanosoma cruzi marinkellei]	0	--
Tco_14.4_gene_01392	Tco_14.4_contig_00042	40561	42576	2016	-	TRSC58_01713	2e-127	98.84	hypothetical protein	gi|554943754|gb|ESL10553.1|	2e-125	98.84	hypothetical protein TRSC58_01713 [Trypanosoma rangeli SC58]	0	--
Tco_14.4_gene_01393	Tco_14.4_contig_00042	42961	44421	1461	-	TRSC58_03389	0	80.36	hypothetical protein	gi|554938415|gb|ESL08900.1|	0	80.36	hypothetical protein TRSC58_03389 [Trypanosoma rangeli SC58]	0	--
Tco_14.4_gene_01394	Tco_14.4_contig_00042	44420	44803	384	+	--	--	--	--	--	--	--	--	0	--
Tco_14.4_gene_01395	Tco_14.4_contig_00042	45152	46327	1176	-	TRSC58_00423	8e-102	99.73	hypothetical protein	gi|554947781|gb|ESL11819.1|	7e-100	99.73	hypothetical protein TRSC58_00423 [Trypanosoma rangeli SC58]	0	--
Tco_14.4_gene_01396	Tco_14.4_contig_00042	48947	52993	4047	-	TRSC58_05693	0	99.93	hypothetical protein	gi|115504663|ref|XP_001219124.1|	0	73.93	hypothetical protein [Trypanosoma brucei brucei TREU927]	0	--
Tco_14.4_gene_01397	Tco_14.4_contig_00052	3	2045	2043	+	TcCLB.509429.320	6e-150	71.52	cysteine peptidase, putative,cysteine peptidase, clan CA, family C1, cathepsin L-like, putative	gi|71666430|ref|XP_820174.1|	6e-148	71.52	cysteine peptidase [Trypanosoma cruzi strain CL Brener]	4	3.4.22,3.4.-.-,3.4,3.4.22.-
Tco_14.4_gene_01398	Tco_14.4_contig_00052	2500	2868	369	+	TcCLB.509429.320	2e-46	24.2	cysteine peptidase, putative,cysteine peptidase, clan CA, family C1, cathepsin L-like, putative	gi|375073976|gb|AFA34855.1|	3e-45	24.2	cathepsin L-like protein [Trypanosoma cruzi]	0	--
Tco_14.4_gene_01399	Tco_14.4_contig_00052	3334	3825	492	+	TRSC58_00828	1e-71	32.83	cysteine peptidase B	gi|510034304|gb|AGN32955.1|	1e-69	32.83	cysteine peptidase [Trypanosoma rangeli]	0	--
Tco_14.4_gene_01400	Tco_14.4_contig_00052	3825	4304	480	+	TRSC58_00828	7e-67	31.55	cysteine peptidase B	gi|554931143|gb|ESL05789.1|	6e-65	32.81	cysteine peptidase B [Trypanosoma rangeli SC58]	0	--
Tco_14.4_gene_01401	Tco_14.4_contig_00052	4911	7283	2373	+	TRSC58_04704	0	100	cysteinyl-tRNA synthetase	gi|154333641|ref|XP_001563077.1|	0	98.85	putative cysteinyl-tRNA synthetase [Leishmania braziliensis MHOM/BR/75/M2904]	2	6.1.1.-,6.1.1.16
Tco_14.4_gene_01402	Tco_14.4_contig_00052	8016	9092	1077	+	TRSC58_02329	1e-172	100	metacaspase	gi|554941796|gb|ESL09944.1|	1e-170	100	metacaspase [Trypanosoma rangeli SC58]	1	3.4.22
Tco_14.4_gene_01403	Tco_14.4_contig_00052	10170	14900	4731	+	TRSC58_00779	0	68.51	hypothetical protein	gi|686647446|ref|XP_009316168.1|	2e-140	96.79	putative helicase, partial [Trypanosoma grayi]	0	--
Tco_14.4_gene_01404	Tco_14.4_contig_00052	14900	16792	1893	+	TRSC58_00779	0	32.35	hypothetical protein	gi|686643763|ref|XP_009314327.1|	2e-156	53.71	putative helicase [Trypanosoma grayi]	0	--
Tco_14.4_gene_01405	Tco_14.4_contig_00052	17133	18668	1536	+	TRSC58_05041	0	99.19	hypothetical protein	gi|554934330|gb|ESL07272.1|	0	99.19	hypothetical protein TRSC58_05041 [Trypanosoma rangeli SC58]	1	2.1.1
Tco_14.4_gene_01406	Tco_14.4_contig_00052	18946	21858	2913	+	TRSC58_01987	0	98.98	hypothetical protein	gi|407405520|gb|EKF30465.1|	0	99.53	hypothetical protein MOQ_005722 [Trypanosoma cruzi marinkellei]	0	--
Tco_14.4_gene_01407	Tco_14.4_contig_00052	22311	27509	5199	+	TRSC58_05161	0	63.52	hypothetical protein	gi|407405528|gb|EKF30471.1|	0	84.84	hypothetical protein MOQ_005719 [Trypanosoma cruzi marinkellei]	0	--
Tco_14.4_gene_01408	Tco_14.4_contig_00052	27765	29024	1260	+	TRSC58_05641	2e-156	94.57	hypothetical protein	gi|554933072|gb|ESL06682.1|	2e-154	94.57	hypothetical protein TRSC58_05641, partial [Trypanosoma rangeli SC58]	0	--
Tco_14.4_gene_01409	Tco_14.4_contig_00052	29428	34374	4947	+	TRSC58_06947	0	94.73	hypothetical protein	gi|18958726|gb|AAL82707.1|AC113243_7	0	98.31	AC113243_7 Tcc1a22.7 [Trypanosoma cruzi]	3	3.1.3.41,3.1.3.48,3.1.3
Tco_14.4_gene_01410	Tco_14.4_contig_00052	35012	35773	762	-	--	--	--	--	--	--	--	--	0	--
Tco_14.4_gene_01411	Tco_14.4_contig_00052	36194	38578	2385	+	TRSC58_06518	1e-152	100	hypothetical protein	gi|554931208|gb|ESL05819.1|	1e-150	100	hypothetical protein TRSC58_06518 [Trypanosoma rangeli SC58]	0	--
Tco_14.4_gene_01412	Tco_14.4_contig_00052	39862	40815	954	+	TRSC58_02705	3e-122	93.29	hypothetical protein	gi|557862327|gb|ESS65662.1|	1e-111	84.77	CCR4-NOT transcription complex subunit 2 [Trypanosoma cruzi Dm28c]	0	--
Tco_14.4_gene_01413	Tco_14.4_contig_00052	41714	42778	1065	+	TRSC58_00804	8e-152	100	elongation factor 1-gamma (EF-1-gamma)	gi|554946639|gb|ESL11444.1|	7e-150	100	elongation factor 1-gamma (EF-1-gamma) [Trypanosoma rangeli SC58]	0	--
Tco_14.4_gene_01414	Tco_14.4_contig_00052	43698	44225	528	+	TcCLB.509399.180	8e-61	79.09	hypothetical protein, conserved	gi|71662152|ref|XP_818087.1|	5e-59	79.09	hypothetical protein [Trypanosoma cruzi strain CL Brener]	0	--
Tco_14.4_gene_01415	Tco_14.4_contig_00052	44700	47657	2958	+	Tc_MARK_5712	0	99.29	pumilio/PUF RNA binding protein 4, putative	gi|35186942|gb|AAQ84133.1|	0	98.36	pumilio protein 4 [Trypanosoma cruzi]	0	--
Tco_14.4_gene_01416	Tco_14.4_contig_00052	50355	50792	438	+	TRSC58_03414	3e-22	47.91	receptor-type adenylate cyclase	gi|554938335|gb|ESL08875.1|	3e-20	47.91	receptor-type adenylate cyclase [Trypanosoma rangeli SC58]	0	--
Tco_14.4_gene_01417	Tco_14.4_contig_00052	50949	51761	813	+	TRSC58_06471	2e-100	50.29	receptor-type adenylate cyclase	gi|554931309|gb|ESL05864.1|	2e-98	50.29	receptor-type adenylate cyclase [Trypanosoma rangeli SC58]	0	--
Tco_14.4_gene_01418	Tco_14.4_contig_00052	52828	54000	1173	+	TcCLB.445635.10	6e-146	52.87	receptor-type adenylate cyclase (pseudogene), putative	gi|71404066|ref|XP_804773.1|	6e-141	28.51	receptor-type adenylate cyclase [Trypanosoma cruzi strain CL Brener]	0	--
Tco_14.4_gene_01419	Tco_14.4_contig_00049	223	1446	1224	+	TRSC58_01273	0	95.75	regulator of chromosome condensation (RCC1)	gi|554945174|gb|ESL10986.1|	0	95.75	regulator of chromosome condensation (RCC1) [Trypanosoma rangeli SC58]	0	--
Tco_14.4_gene_01420	Tco_14.4_contig_00049	2660	3703	1044	+	Tc_MARK_4312	8e-171	100	glyceraldehyde-3-phosphate dehydrogenase, putative	gi|407408388|gb|EKF31845.1|	7e-169	100	glyceraldehyde-3-phosphate dehydrogenase, putative [Trypanosoma cruzi marinkellei]	2	5.3.1.1,1.2.1.12
Tco_14.4_gene_01421	Tco_14.4_contig_00049	4163	4618	456	+	TRSC58_05987	9e-67	100	hypothetical protein	gi|554932332|gb|ESL06341.1|	9e-65	100	hypothetical protein TRSC58_05987 [Trypanosoma rangeli SC58]	0	--
Tco_14.4_gene_01422	Tco_14.4_contig_00049	5356	6420	1065	+	TRSC58_03793	0	100	40 kDa cyclophilin	gi|407408394|gb|EKF31849.1|	0	100	cyclophilin [Trypanosoma cruzi marinkellei]	1	5.2.1.8
Tco_14.4_gene_01423	Tco_14.4_contig_00049	7179	7529	351	+	--	--	--	--	--	--	--	--	0	--
Tco_14.4_gene_01424	Tco_14.4_contig_00049	7901	8632	732	+	TRSC58_03012	4e-104	100	hypothetical protein	gi|686632629|ref|XP_009308760.1|	6e-91	100	putative membrane-trafficking protein [Trypanosoma grayi]	0	--
Tco_14.4_gene_01425	Tco_14.4_contig_00049	9191	13468	4278	+	TcCLB.506885.390	0	99.37	AMP deaminase, putative	gi|146096828|ref|XP_001467945.1|	0	74.26	adenosine monophosphate deaminase-like protein [Leishmania infantum JPCM5]	1	3.5.4.6
Tco_14.4_gene_01426	Tco_14.4_contig_00049	13862	15019	1158	+	TRSC58_02163	0	100	hypothetical protein	gi|554942314|gb|ESL10108.1|	1e-179	100	hypothetical protein TRSC58_02163 [Trypanosoma rangeli SC58]	0	--
Tco_14.4_gene_01427	Tco_14.4_contig_00049	15463	16131	669	+	TcCLB.510729.30	2e-78	95.18	hypothetical protein, conserved	gi|71663753|ref|XP_818865.1|	1e-76	95.18	hypothetical protein [Trypanosoma cruzi strain CL Brener]	0	--
Tco_14.4_gene_01428	Tco_14.4_contig_00049	16366	17382	1017	+	TcCLB.506885.364	2e-164	100	hypothetical protein, conserved	gi|71659578|ref|XP_821510.1|	2e-162	100	hypothetical protein [Trypanosoma cruzi strain CL Brener]	0	--
Tco_14.4_gene_01429	Tco_14.4_contig_00049	17947	19332	1386	+	TRSC58_00971	0	100	hypothetical protein	gi|407408403|gb|EKF31855.1|	0	100	hypothetical protein MOQ_004305 [Trypanosoma cruzi marinkellei]	0	--
Tco_14.4_gene_01430	Tco_14.4_contig_00049	19708	20367	660	+	TRSC58_00263	2e-64	97.65	hypothetical protein	gi|554948268|gb|ESL11978.1|	1e-62	97.65	hypothetical protein TRSC58_00263 [Trypanosoma rangeli SC58]	0	--
Tco_14.4_gene_01431	Tco_14.4_contig_00049	21380	22132	753	+	TRSC58_00776	2e-140	100	proteasome alpha 1 subunit	gi|554946722|gb|ESL11472.1|	1e-138	100	proteasome alpha 1 subunit [Trypanosoma rangeli SC58]	2	3.4.25,3.4.25.1
Tco_14.4_gene_01432	Tco_14.4_contig_00049	22621	23673	1053	+	TCDM_08767	0	100	hypothetical protein	gi|510034223|gb|AGN32928.1|	0	100	hypothetical protein [Trypanosoma rangeli]	0	--
Tco_14.4_gene_01433	Tco_14.4_contig_00049	24757	27816	3060	+	TRSC58_01022	0	94.34	hypothetical protein	gi|528222955|gb|EPY23141.1|	9e-34	92.49	protein FAM184A [Angomonas deanei]	0	--
Tco_14.4_gene_01434	Tco_14.4_contig_00049	28333	29394	1062	+	TcCLB.510729.100	5e-154	99.43	hypothetical protein, conserved	gi|686636657|ref|XP_009310774.1|	8e-107	99.44	TPR Domain containing protein [Trypanosoma grayi]	0	--
Tco_14.4_gene_01435	Tco_14.4_contig_00049	29774	30829	1056	+	TRSC58_05513	0	100	meiotic recombination protein DMC1	gi|407408409|gb|EKF31859.1|	0	100	meiotic recombination protein DMC1, putative [Trypanosoma cruzi marinkellei]	0	--
Tco_14.4_gene_01436	Tco_14.4_contig_00049	31369	32088	720	+	TRSC58_03420	4e-105	100	hypothetical protein	gi|554938313|gb|ESL08869.1|	3e-103	100	hypothetical protein TRSC58_03420 [Trypanosoma rangeli SC58]	0	--
Tco_14.4_gene_01437	Tco_14.4_contig_00049	32414	32743	330	+	Tgr.307.1060	3e-35	99.08	hypothetical conserved protein	gi|686636651|ref|XP_009310771.1|	4e-33	99.08	hypothetical protein DQ04_03071060 [Trypanosoma grayi]	0	--
Tco_14.4_gene_01438	Tco_14.4_contig_00049	33605	35890	2286	+	TRSC58_04515	0	100	DNA replication factor	gi|146102155|ref|XP_001469296.1|	0	85.02	putative DNA replication factor [Leishmania infantum JPCM5]	0	--
Tco_14.4_gene_01439	Tco_14.4_contig_00049	36118	37545	1428	+	TCDM_08762	0	57.37	hypothetical protein	gi|146102203|ref|XP_001469306.1|	0	98.11	putative folate/biopterin transporter [Leishmania infantum JPCM5]	1	2.7.11
Tco_14.4_gene_01440	Tco_14.4_contig_00049	38963	40942	1980	+	TRSC58_03353	0	100	tubulin tyrosine ligase	gi|146102160|ref|XP_001469297.1|	0	91.45	putative tubulin tyrosine ligase [Leishmania infantum JPCM5]	0	--
Tco_14.4_gene_01441	Tco_14.4_contig_00049	42002	42607	606	+	TCSYLVIO_005669	7e-65	98.06	hypothetical protein	gi|407847652|gb|EKG03292.1|	5e-63	98.06	hypothetical protein TCSYLVIO_005669 [Trypanosoma cruzi]	0	--
Tco_14.4_gene_01442	Tco_14.4_contig_00049	43393	45735	2343	+	TcCLB.510729.180	0	100	hypothetical protein	gi|686636641|ref|XP_009310766.1|	0	100	putative SET and MYND domain-containing protein 1 isoform X2 [Trypanosoma grayi]	1	2.1.1.43
Tco_14.4_gene_01443	Tco_14.4_contig_00049	46013	46960	948	+	TRSC58_05144	3e-164	100	hypothetical protein	gi|554934117|gb|ESL07173.1|	3e-162	100	hypothetical protein TRSC58_05144 [Trypanosoma rangeli SC58]	0	--
Tco_14.4_gene_01444	Tco_14.4_contig_00049	50300	53356	3057	+	TRSC58_05501	0	100	hypothetical protein	gi|686645012|ref|XP_009314951.1|	0	100	putative zinc finger protein [Trypanosoma grayi]	0	--
Tco_14.4_gene_01445	Tco_14.4_contig_00047	203	1042	840	-	TRSC58_05305	5e-111	100	hypothetical protein	gi|554933777|gb|ESL07013.1|	5e-109	100	hypothetical protein TRSC58_05305 [Trypanosoma rangeli SC58]	0	--
Tco_14.4_gene_01446	Tco_14.4_contig_00047	1375	2727	1353	-	TCDM_05667	2e-102	98.65	hypothetical protein	gi|557862502|gb|ESS65833.1|	2e-100	98.65	hypothetical protein TCDM_05667 [Trypanosoma cruzi Dm28c]	0	--
Tco_14.4_gene_01447	Tco_14.4_contig_00047	3210	5672	2463	-	TRSC58_03333	0	100	hypothetical protein	gi|407405123|gb|EKF30279.1|	0	99.86	hypothetical protein MOQ_005915 [Trypanosoma cruzi marinkellei]	0	--
Tco_14.4_gene_01448	Tco_14.4_contig_00047	6112	6939	828	-	TRSC58_06486	1e-92	100	hypothetical protein	gi|554931277|gb|ESL05850.1|	1e-90	100	hypothetical protein TRSC58_06486 [Trypanosoma rangeli SC58]	0	--
Tco_14.4_gene_01449	Tco_14.4_contig_00047	7963	10908	2946	-	TRSC58_02373	0	99.59	chloride channel protein	gi|146076492|ref|XP_001462940.1|	0	81.07	putative chloride channel protein [Leishmania infantum JPCM5]	0	--
Tco_14.4_gene_01450	Tco_14.4_contig_00047	11357	12001	645	-	Tc_MARK_5919	6e-99	100	hypothetical protein, conserved	gi|407405116|gb|EKF30274.1|	5e-97	100	hypothetical protein MOQ_005919 [Trypanosoma cruzi marinkellei]	0	--
Tco_14.4_gene_01451	Tco_14.4_contig_00047	12818	13492	675	-	TRSC58_01976	1e-86	100	hypothetical protein	gi|554942910|gb|ESL10294.1|	1e-84	100	hypothetical protein TRSC58_01976 [Trypanosoma rangeli SC58]	0	--
Tco_14.4_gene_01452	Tco_14.4_contig_00047	13799	14194	396	-	TcCLB.510243.128	7e-43	96.27	hypothetical protein, conserved	gi|71417286|ref|XP_810524.1|	9e-41	96.27	hypothetical protein [Trypanosoma cruzi strain CL Brener]	0	--
Tco_14.4_gene_01453	Tco_14.4_contig_00047	14473	16992	2520	-	TRSC58_02129	0	99.76	hypothetical protein	gi|686630025|ref|XP_009307458.1|	0	99.65	putative transcription factor 25-like [Trypanosoma grayi]	0	--
Tco_14.4_gene_01454	Tco_14.4_contig_00047	17554	21141	3588	-	TRSC58_02878	0	95.12	hypothetical protein	gi|407405113|gb|EKF30272.1|	0	99.83	hypothetical protein MOQ_005922 [Trypanosoma cruzi marinkellei]	0	--
Tco_14.4_gene_01455	Tco_14.4_contig_00047	21815	22153	339	-	TRSC58_03128	9e-44	99.11	hypothetical protein	gi|401414756|ref|XP_003871875.1|	2e-14	90.83	uncharacterized protein [Leishmania mexicana MHOM/GT/2001/U1103]	0	--
Tco_14.4_gene_01456	Tco_14.4_contig_00047	22598	23740	1143	-	Tc_MARK_5923	6e-132	94.04	hypothetical protein, conserved	gi|686630031|ref|XP_009307461.1|	1e-94	98.46	ankyrin [Trypanosoma grayi]	0	--
Tco_14.4_gene_01457	Tco_14.4_contig_00047	24855	27551	2697	-	TCSYLVIO_007197	0	100	proton motive ATPase, putative	gi|145347933|ref|XP_001418414.1|	0	95.02	P-ATPase family transporter: proton [Ostreococcus lucimarinus CCE9901]	2	3.6.3.6,3.6.1.3
Tco_14.4_gene_01458	Tco_14.4_contig_00047	28554	30095	1542	-	TRSC58_01771	0	100	hypothetical protein	gi|407405104|gb|EKF30267.1|	0	100	hypothetical protein MOQ_005925 [Trypanosoma cruzi marinkellei]	0	--
Tco_14.4_gene_01459	Tco_14.4_contig_00047	30300	31121	822	-	TRSC58_04438	1e-105	100	rho-like GTP binding protein	gi|554935604|gb|ESL07869.1|	9e-104	100	rho-like GTP binding protein [Trypanosoma rangeli SC58]	0	--
Tco_14.4_gene_01460	Tco_14.4_contig_00047	31624	32250	627	-	TRSC58_00032	5e-108	77.78	cytochrome c oxidase assembly factor	gi|554948970|gb|ESL12204.1|	3e-106	77.78	cytochrome c oxidase assembly factor [Trypanosoma rangeli SC58]	0	--
Tco_14.4_gene_01461	Tco_14.4_contig_00047	32629	33522	894	-	TRSC58_07081	3e-75	94.39	hypothetical protein	gi|554930028|gb|ESL05278.1|	3e-73	94.39	hypothetical protein TRSC58_07081, partial [Trypanosoma rangeli SC58]	0	--
Tco_14.4_gene_01462	Tco_14.4_contig_00047	33805	34293	489	-	TRSC58_03730	6e-80	100	hypothetical protein	gi|554937317|gb|ESL08565.1|	5e-78	100	hypothetical protein TRSC58_03730 [Trypanosoma rangeli SC58]	0	--
Tco_14.4_gene_01463	Tco_14.4_contig_00047	35134	36171	1038	-	TRSC58_05296	0	100	fructose-1,6-bisphosphatase, cytosolic	gi|554933796|gb|ESL07021.1|	0	100	fructose-1,6-bisphosphatase, cytosolic [Trypanosoma rangeli SC58]	1	3.1.3.11
Tco_14.4_gene_01464	Tco_14.4_contig_00047	37339	38319	981	-	TcCLB.506649.80	6e-153	99.69	RNA-binding protein, putative (DRBD3)	gi|71423973|ref|XP_812637.1|	5e-151	99.69	RNA-binding protein [Trypanosoma cruzi strain CL Brener]	0	--
Tco_14.4_gene_01465	Tco_14.4_contig_00047	38866	45873	7008	-	TcCLB.506649.90	0	100	hypothetical protein, conserved	gi|407405094|gb|EKF30262.1|	0	99.91	hypothetical protein MOQ_005931 [Trypanosoma cruzi marinkellei]	0	--
Tco_14.4_gene_01466	Tco_14.4_contig_00047	46203	47783	1581	-	TRSC58_01727	0	99.81	tRNA nucleotidyltransferase	gi|407405090|gb|EKF30259.1|	0	100	tRNA nucleotidyltransferase, putative [Trypanosoma cruzi marinkellei]	2	2.7.7.72,2.7.7.25
Tco_14.4_gene_01467	Tco_14.4_contig_00047	48127	48711	585	-	TcCLB.508349.10	7e-79	71.49	hypothetical protein, conserved	gi|686630053|ref|XP_009307472.1|	1e-65	93.85	cAMP-dependent protein kinase regulator [Trypanosoma grayi]	0	--
Tco_14.4_gene_01468	Tco_14.4_contig_00047	50017	53148	3132	-	TRSC58_07151	0	100	hypothetical protein	gi|146076582|ref|XP_001462962.1|	0	95.57	conserved hypothetical protein [Leishmania infantum JPCM5]	0	--
Tco_14.4_gene_01469	Tco_14.4_contig_00047	53511	53828	318	-	TcCLB.510573.10	4e-58	36.46	actin, putative	gi|71397580|ref|XP_802506.1|	5e-56	36.46	actin [Trypanosoma cruzi strain CL Brener]	0	--
Tco_14.4_gene_01470	Tco_14.4_contig_00045	176	583	408	-	TRSC58_04425	3e-20	30.07	hypothetical protein	gi|554935633|gb|ESL07882.1|	4e-18	30.07	hypothetical protein TRSC58_04425 [Trypanosoma rangeli SC58]	0	--
Tco_14.4_gene_01471	Tco_14.4_contig_00045	1010	3769	2760	-	Tgr.339.1010	0	91.61	surface protease GP63	gi|686637235|ref|XP_009311063.1|	0	91.61	surface protease GP63 [Trypanosoma grayi]	1	3.4.24
Tco_14.4_gene_01472	Tco_14.4_contig_00045	4483	5751	1269	-	TRSC58_00327	0	100	phosphoinositide-binding protein	gi|407408071|gb|EKF31637.1|	0	100	phosphoinositide-binding protein, putative [Trypanosoma cruzi marinkellei]	0	--
Tco_14.4_gene_01473	Tco_14.4_contig_00045	7257	8648	1392	-	TRSC58_02088	7e-161	100	ubiquitin hydrolase	gi|554942553|gb|ESL10183.1|	7e-159	100	ubiquitin hydrolase [Trypanosoma rangeli SC58]	1	3.1.2.15
Tco_14.4_gene_01474	Tco_14.4_contig_00045	9171	13853	4683	-	TcCLB.510749.50	0	100	hypothetical protein, conserved	gi|407408067|gb|EKF31634.1|	0	98.55	hypothetical protein MOQ_004528, partial [Trypanosoma cruzi marinkellei]	0	--
Tco_14.4_gene_01475	Tco_14.4_contig_00045	14121	14576	456	-	TRSC58_04890	3e-57	100	hypothetical protein	gi|554934648|gb|ESL07420.1|	3e-55	100	hypothetical protein TRSC58_04890 [Trypanosoma rangeli SC58]	0	--
Tco_14.4_gene_01476	Tco_14.4_contig_00045	15220	17550	2331	-	TRSC58_06280	0	100	hypothetical protein	gi|407408063|gb|EKF31631.1|	0	99.87	hypothetical protein MOQ_004530 [Trypanosoma cruzi marinkellei]	0	--
Tco_14.4_gene_01477	Tco_14.4_contig_00045	18003	18512	510	-	TcCLB.510749.90	2e-50	100	hypothetical protein, conserved	gi|71416112|ref|XP_810099.1|	2e-48	100	hypothetical protein [Trypanosoma cruzi strain CL Brener]	0	--
Tco_14.4_gene_01478	Tco_14.4_contig_00045	19043	20518	1476	-	Tc_MARK_4531	0	96.46	aminopeptidase P, putative,metallo-peptidase, Clan MG, Family M24, putative	gi|146101178|ref|XP_001469046.1|	0	99.59	metallo-peptidase, Clan MG, Family M24 [Leishmania infantum JPCM5]	1	3.4.11
Tco_14.4_gene_01479	Tco_14.4_contig_00045	21207	23090	1884	-	TcCLB.510751.10	0	98.58	poly(A)-specific ribonuclease PARN, putative	gi|407408061|gb|EKF31630.1|	0	96.15	ribonuclease, putative [Trypanosoma cruzi marinkellei]	0	--
Tco_14.4_gene_01480	Tco_14.4_contig_00045	23546	24415	870	-	TCDM_03361	4e-107	97.96	hypothetical protein	gi|557864602|gb|ESS67862.1|	4e-105	97.96	hypothetical protein TCDM_03361 [Trypanosoma cruzi Dm28c]	0	--
Tco_14.4_gene_01481	Tco_14.4_contig_00045	25060	27792	2733	-	TRSC58_01191	0	100	hypothetical protein	gi|528221961|gb|EPY22757.1|	0	99.89	transportin 1 [Strigomonas culicis]	0	--
Tco_14.4_gene_01482	Tco_14.4_contig_00045	27973	28464	492	-	TRSC58_03935	6e-67	95.71	hypothetical protein	gi|554936673|gb|ESL08362.1|	5e-65	95.71	hypothetical protein TRSC58_03935 [Trypanosoma rangeli SC58]	0	--
Tco_14.4_gene_01483	Tco_14.4_contig_00045	28720	29772	1053	-	TcCLB.510655.70	6e-179	100	hypothetical protein, conserved	gi|71649050|ref|XP_813283.1|	5e-177	100	hypothetical protein [Trypanosoma cruzi strain CL Brener]	0	--
Tco_14.4_gene_01484	Tco_14.4_contig_00045	30227	32590	2364	-	TRSC58_00404	0	93.71	hypothetical protein	gi|407403996|gb|EKF29674.1|	0	97.75	hypothetical protein MOQ_006528 [Trypanosoma cruzi marinkellei]	0	--
Tco_14.4_gene_01485	Tco_14.4_contig_00045	32940	34070	1131	-	Tgr.129.1010	1e-108	100	hypothetical protein	gi|686632681|ref|XP_009308786.1|	1e-106	100	hypothetical protein DQ04_01291010 [Trypanosoma grayi]	0	--
Tco_14.4_gene_01486	Tco_14.4_contig_00045	34553	35821	1269	-	TRSC58_03072	0	96.92	hypothetical protein	gi|407408050|gb|EKF31622.1|	0	97.15	hypothetical protein MOQ_004536 [Trypanosoma cruzi marinkellei]	0	--
Tco_14.4_gene_01487	Tco_14.4_contig_00045	36482	40531	4050	-	TRSC58_04665	0	100	helicase	gi|146101148|ref|XP_001469038.1|	0	64.02	ATP-dependent RNA helicase-like protein [Leishmania infantum JPCM5]	0	--
Tco_14.4_gene_01488	Tco_14.4_contig_00045	41691	43058	1368	-	TRSC58_03843	0	89.17	hypothetical protein	gi|686636089|ref|XP_009310490.1|	0	98.47	biotin carboxylase [Trypanosoma grayi]	0	--
Tco_14.4_gene_01489	Tco_14.4_contig_00045	44197	50127	5931	-	TCDM_03371	0	99.55	hypothetical protein	gi|407408053|gb|EKF31625.1|	0	99.55	hypothetical protein MOQ_004539 [Trypanosoma cruzi marinkellei]	0	--
Tco_14.4_gene_01490	Tco_14.4_contig_00045	50754	51881	1128	-	TRSC58_06269	3e-167	94.03	hypothetical protein	gi|554931732|gb|ESL06062.1|	3e-165	94.03	hypothetical protein TRSC58_06269 [Trypanosoma rangeli SC58]	0	--
Tco_14.4_gene_01491	Tco_14.4_contig_00045	52133	52486	354	-	TcCLB.508415.50	9e-64	64.29	ADP-ribosylation factor 1, putative (ARF1)	gi|510034097|gb|AGN32886.1|	4e-63	64.29	ADP-ribosylation factor 1 [Trypanosoma rangeli]	0	--
Tco_14.4_gene_01492	Tco_14.4_contig_00045	52682	53227	546	-	TcCLB.508415.50	2e-101	99.45	ADP-ribosylation factor 1, putative (ARF1)	gi|510034097|gb|AGN32886.1|	4e-101	99.45	ADP-ribosylation factor 1 [Trypanosoma rangeli]	0	--
Tco_14.4_gene_01493	Tco_14.4_contig_00045	53462	53803	342	-	TcCLB.508415.50	2e-55	62.09	ADP-ribosylation factor 1, putative (ARF1)	gi|510034097|gb|AGN32886.1|	1e-54	62.09	ADP-ribosylation factor 1 [Trypanosoma rangeli]	0	--
Tco_14.4_gene_01494	Tco_14.4_contig_00048	620	3103	2484	+	TRSC58_02567	0	100	hypothetical protein	gi|407418120|gb|EKF38165.1|	0	93.62	hypothetical protein MOQ_001629, partial [Trypanosoma cruzi marinkellei]	0	--
Tco_14.4_gene_01495	Tco_14.4_contig_00048	4310	4702	393	+	TcCLB.508965.94	2e-63	100	hypothetical protein, conserved	gi|528235319|gb|EPY28210.1|	4e-50	88.82	zinc-finger protein Lsd1 [Strigomonas culicis]	0	--
Tco_14.4_gene_01496	Tco_14.4_contig_00048	5899	9108	3210	+	TRSC58_06062	0	100	hypothetical protein	gi|407418115|gb|EKF38162.1|	0	100	hypothetical protein MOQ_001631 [Trypanosoma cruzi marinkellei]	0	--
Tco_14.4_gene_01497	Tco_14.4_contig_00048	9498	10412	915	+	TRSC58_01814	2e-119	100	hypothetical protein	gi|554943434|gb|ESL10453.1|	2e-117	100	hypothetical protein TRSC58_01814 [Trypanosoma rangeli SC58]	0	--
Tco_14.4_gene_01498	Tco_14.4_contig_00048	10915	12231	1317	+	TRSC58_05141	1e-133	99.55	hypothetical protein	gi|554934123|gb|ESL07176.1|	1e-131	99.55	hypothetical protein TRSC58_05141 [Trypanosoma rangeli SC58]	0	--
Tco_14.4_gene_01499	Tco_14.4_contig_00048	17698	19761	2064	+	TRSC58_02951	0	96.36	rac serine-threonine kinase	gi|407403360|gb|EKF29443.1|	0	99.82	rac serine-threonine kinase, putative, partial [Trypanosoma cruzi marinkellei]	1	2.7.11
Tco_14.4_gene_01500	Tco_14.4_contig_00048	20882	21340	459	-	--	--	--	--	--	--	--	--	0	--
Tco_14.4_gene_01501	Tco_14.4_contig_00048	21490	25713	4224	+	TcCLB.509007.70	0	87.25	hypothetical protein, conserved	gi|686639173|ref|XP_009312032.1|	0	64.39	putative protein phosphatase 2C [Trypanosoma grayi]	1	3.1.3.16
Tco_14.4_gene_01502	Tco_14.4_contig_00048	28657	28998	342	-	--	--	--	--	--	--	--	--	0	--
Tco_14.4_gene_01503	Tco_14.4_contig_00048	28997	30247	1251	+	TRSC58_00518	2e-69	47.38	hypothetical protein	gi|554947496|gb|ESL11725.1|	2e-67	47.38	hypothetical protein TRSC58_00518 [Trypanosoma rangeli SC58]	0	--
Tco_14.4_gene_01504	Tco_14.4_contig_00048	30468	31178	711	+	TRSC58_00518	2e-54	22.72	hypothetical protein	gi|554947496|gb|ESL11725.1|	2e-52	22.72	hypothetical protein TRSC58_00518 [Trypanosoma rangeli SC58]	0	--
Tco_14.4_gene_01505	Tco_14.4_contig_00048	32148	33872	1725	+	Tc_MARK_6452	7e-116	98.17	hypothetical protein	gi|407404167|gb|EKF29748.1|	7e-114	98.17	hypothetical protein MOQ_006452 [Trypanosoma cruzi marinkellei]	0	--
Tco_14.4_gene_01506	Tco_14.4_contig_00048	35435	40222	4788	+	TCDM_04857	0	100	multidrug resistance protein E	gi|146087019|ref|XP_001465700.1|	0	96.43	ATP-binding cassette protein subfamily C, member 1 [Leishmania infantum JPCM5]	1	3.6.1.3
Tco_14.4_gene_01507	Tco_14.4_contig_00048	42224	44218	1995	+	TRSC58_02165	0	71.32	dynein heavy chain, cytosolic	gi|554942308|gb|ESL10106.1|	0	71.32	dynein heavy chain, cytosolic [Trypanosoma rangeli SC58]	0	--
Tco_14.4_gene_01508	Tco_14.4_contig_00048	45009	46253	1245	+	TCSYLVIO_002928	1e-92	48.13	hypothetical protein	gi|407852541|gb|EKG05990.1|	1e-90	48.13	hypothetical protein TCSYLVIO_002928 [Trypanosoma cruzi]	0	--
Tco_14.4_gene_01509	Tco_14.4_contig_00048	46355	47830	1476	+	Tc_MARK_1637	1e-137	58.36	hypothetical protein, conserved	gi|407418074|gb|EKF38158.1|	1e-135	58.36	hypothetical protein MOQ_001637 [Trypanosoma cruzi marinkellei]	0	--
Tco_14.4_gene_01510	Tco_14.4_contig_00048	48518	50812	2295	+	TcCLB.511385.110	2e-57	61.29	hypothetical protein	gi|71652438|ref|XP_814876.1|	2e-55	61.29	hypothetical protein [Trypanosoma cruzi strain CL Brener]	0	--
Tco_14.4_gene_01511	Tco_14.4_contig_00048	52723	53331	609	+	TRSC58_05316	2e-27	61.36	hypothetical protein	gi|554933755|gb|ESL07002.1|	2e-25	61.36	hypothetical protein TRSC58_05316 [Trypanosoma rangeli SC58]	0	--
Tco_14.4_gene_01512	Tco_14.4_contig_00050	663	1571	909	-	Tc_MARK_4696	6e-104	100	hypothetical protein, conserved	gi|510034099|gb|AGN32887.1|	1e-115	100	hypothetical protein [Trypanosoma rangeli]	0	--
Tco_14.4_gene_01513	Tco_14.4_contig_00050	2865	9332	6468	-	TRSC58_01175	0	99.95	hypothetical protein	gi|407407795|gb|EKF31468.1|	0	99.95	hypothetical protein MOQ_004697 [Trypanosoma cruzi marinkellei]	0	--
Tco_14.4_gene_01514	Tco_14.4_contig_00050	10159	11766	1608	-	TRSC58_04413	0	100	hypothetical protein	gi|528233763|gb|EPY27543.1|	3e-144	96.96	cleavage stimulation factor subunit 1 [Strigomonas culicis]	0	--
Tco_14.4_gene_01515	Tco_14.4_contig_00050	12786	23096	10311	-	TRSC58_06656	0	100	hypothetical protein	gi|407407797|gb|EKF31470.1|	0	100	hypothetical protein MOQ_004699 [Trypanosoma cruzi marinkellei]	0	--
Tco_14.4_gene_01516	Tco_14.4_contig_00050	24206	25417	1212	-	Tc_MARK_4700	0	99.5	hypothetical protein	gi|686630545|ref|XP_009307718.1|	0	100	proteasome regulatory non-ATPase subunit [Trypanosoma grayi]	0	--
Tco_14.4_gene_01517	Tco_14.4_contig_00050	26440	27387	948	-	TRSC58_01076	1e-163	100	mitochondrial carrier protein	gi|554945816|gb|ESL11183.1|	1e-161	100	mitochondrial carrier protein [Trypanosoma rangeli SC58]	0	--
Tco_14.4_gene_01518	Tco_14.4_contig_00050	28440	30941	2502	-	TRSC58_06893	0	100	hypothetical protein	gi|554930424|gb|ESL05458.1|	0	100	hypothetical protein TRSC58_06893 [Trypanosoma rangeli SC58]	0	--
Tco_14.4_gene_01519	Tco_14.4_contig_00050	31421	32155	735	-	TRSC58_01537	3e-115	100	anaphase promoting complex subunit 10	gi|554944329|gb|ESL10725.1|	2e-113	100	anaphase promoting complex subunit 10 [Trypanosoma rangeli SC58]	0	--
Tco_14.4_gene_01520	Tco_14.4_contig_00050	32529	36950	4422	-	TcCLB.511297.10	0	67.44	hypothetical protein, conserved	gi|407407787|gb|EKF31461.1|	0	100	hypothetical protein MOQ_004704 [Trypanosoma cruzi marinkellei]	0	--
Tco_14.4_gene_01521	Tco_14.4_contig_00050	37335	39833	2499	-	TcCLB.506481.39	0	49.45	hypothetical protein, conserved	gi|407407788|gb|EKF31462.1|	0	99.51	hypothetical protein MOQ_004706 [Trypanosoma cruzi marinkellei]	0	--
Tco_14.4_gene_01522	Tco_14.4_contig_00050	40542	42533	1992	-	TcCLB.506481.30	0	98.05	hypothetical protein, conserved	gi|407407779|gb|EKF31454.1|	0	98.95	sphingosine kinase A, B, putative [Trypanosoma cruzi marinkellei]	1	2.7.1.23
Tco_14.4_gene_01523	Tco_14.4_contig_00050	43495	45855	2361	-	TRSC58_01221	0	100	hypothetical protein	gi|407407780|gb|EKF31455.1|	0	99.59	hypothetical protein MOQ_004708 [Trypanosoma cruzi marinkellei]	0	--
Tco_14.4_gene_01524	Tco_14.4_contig_00050	46507	48330	1824	-	TRSC58_02323	0	100	tRNA pseudouridine synthase A-like protein	gi|407407782|gb|EKF31457.1|	0	100	tRNA pseudouridine synthase A-like protein, putative [Trypanosoma cruzi marinkellei]	1	5.4.99.12
Tco_14.4_gene_01525	Tco_14.4_contig_00050	49220	51283	2064	-	TcCLB.511295.30	0	100	hypothetical protein, conserved	gi|686641367|ref|XP_009313129.1|	0	100	WD repeat-containing protein wat1 [Trypanosoma grayi]	0	--
Tco_14.4_gene_01526	Tco_14.4_contig_00051	144	995	852	-	Tc_MARK_2326	5e-128	98.59	hypothetical protein, conserved	gi|686640045|ref|XP_009312468.1|	1e-108	98.6	integral membrane protein [Trypanosoma grayi]	0	--
Tco_14.4_gene_01527	Tco_14.4_contig_00051	1317	2324	1008	-	TcCLB.511867.90	3e-150	99.7	hypothetical protein, conserved	gi|71652607|ref|XP_814956.1|	2e-148	99.7	hypothetical protein [Trypanosoma cruzi strain CL Brener]	0	--
Tco_14.4_gene_01528	Tco_14.4_contig_00051	2629	3195	567	-	TRSC58_01328	1e-101	77.05	hypothetical protein	gi|554944995|gb|ESL10931.1|	7e-100	77.05	hypothetical protein TRSC58_01328 [Trypanosoma rangeli SC58]	0	--
Tco_14.4_gene_01529	Tco_14.4_contig_00051	3533	4714	1182	-	TRSC58_02223	0	100	flap endonuclease-1 (FEN-1)	gi|554942129|gb|ESL10049.1|	0	100	flap endonuclease-1 (FEN-1) [Trypanosoma rangeli SC58]	2	3.1.-.-,3.-.-.-
Tco_14.4_gene_01530	Tco_14.4_contig_00051	5329	6450	1122	-	TRSC58_04081	4e-138	68.28	hypothetical protein	gi|407851501|gb|EKG05395.1|	7e-112	63.92	protein kinase-like protein, putative [Trypanosoma cruzi]	0	--
Tco_14.4_gene_01531	Tco_14.4_contig_00051	8296	10791	2496	-	Tc_MARK_2322	2e-174	89.89	hypothetical protein, conserved	gi|557861744|gb|ESS65092.1|	3e-158	89.75	axoneme central apparatus protein [Trypanosoma cruzi Dm28c]	0	--
Tco_14.4_gene_01532	Tco_14.4_contig_00051	12222	12668	447	-	TcCLB.511867.140	3e-70	87.06	acyl carrier protein, mitochondrial precursor, putative (ACP)	gi|71652617|ref|XP_814961.1|	3e-68	87.06	acyl carrier protein, mitochondrial precursor [Trypanosoma cruzi strain CL Brener]	0	--
Tco_14.4_gene_01533	Tco_14.4_contig_00051	13776	14957	1182	+	Tc_MARK_2321	5e-152	88.89	hypothetical protein, conserved	gi|407414016|gb|EKF35684.1|	4e-150	88.89	hypothetical protein MOQ_002321 [Trypanosoma cruzi marinkellei]	0	--
Tco_14.4_gene_01534	Tco_14.4_contig_00051	15293	16015	723	+	TRSC58_02608	2e-110	100	hypothetical protein	gi|407851504|gb|EKG05398.1|	1e-93	100	ankyrin repeat protein, putative [Trypanosoma cruzi]	0	--
Tco_14.4_gene_01535	Tco_14.4_contig_00051	16352	17239	888	+	TcCLB.511867.170	4e-87	87.28	hypothetical protein, conserved	gi|71652623|ref|XP_814964.1|	4e-85	87.28	hypothetical protein [Trypanosoma cruzi strain CL Brener]	0	--
Tco_14.4_gene_01536	Tco_14.4_contig_00051	17501	18598	1098	+	Tc_MARK_2318	1e-124	99.72	hypothetical protein, conserved	gi|407414013|gb|EKF35681.1|	1e-122	99.72	hypothetical protein MOQ_002318 [Trypanosoma cruzi marinkellei]	0	--
Tco_14.4_gene_01537	Tco_14.4_contig_00051	18939	20282	1344	+	TRSC58_04341	0	100	gamma-tubulin	gi|13661558|gb|AAK37964.1|AF271289_1	0	96.31	AF271289_1 gamma-tubulin [Euglena gracilis]	0	--
Tco_14.4_gene_01538	Tco_14.4_contig_00051	20450	24544	4095	+	TCSYLVIO_003540	0	100	hypothetical protein	gi|407414067|gb|EKF35733.1|	0	96.11	calmodulin [Trypanosoma cruzi marinkellei]	0	--
Tco_14.4_gene_01539	Tco_14.4_contig_00051	25180	39102	13923	+	TCSYLVIO_003541	0	99.94	dynein heavy chain, putative	gi|119628455|gb|EAX08050.1|	0	99.2	dynein, axonemal, heavy polypeptide 5 [Homo sapiens]	1	3.6.1.3
Tco_14.4_gene_01540	Tco_14.4_contig_00051	39897	40373	477	+	TcCLB.511865.80	9e-82	100	hypothetical protein, conserved	gi|71413970|ref|XP_809104.1|	8e-80	100	hypothetical protein [Trypanosoma cruzi strain CL Brener]	0	--
Tco_14.4_gene_01541	Tco_14.4_contig_00051	40986	42548	1563	+	TRSC58_01676	2e-152	100	hypothetical protein	gi|554943876|gb|ESL10590.1|	2e-150	100	hypothetical protein TRSC58_01676 [Trypanosoma rangeli SC58]	0	--
Tco_14.4_gene_01542	Tco_14.4_contig_00051	43290	44522	1233	+	TRSC58_05445	0	100	hypothetical protein	gi|686631339|ref|XP_009308115.1|	0	100	2OG-Fe(II) oxygenase [Trypanosoma grayi]	0	--
Tco_14.4_gene_01543	Tco_14.4_contig_00051	47029	48150	1122	+	TcCLB.511871.40	0	100	hypothetical protein, conserved	gi|686631335|ref|XP_009308113.1|	3e-174	100	dehydrogenase-like protein [Trypanosoma grayi]	1	1.1.1.44
Tco_14.4_gene_01544	Tco_14.4_contig_00051	48514	50019	1506	+	Tgr.87.1000	7e-66	73.43	hypothetical protein	gi|686631333|ref|XP_009308112.1|	6e-64	73.25	hypothetical protein DQ04_00871000, partial [Trypanosoma grayi]	0	--
Tco_14.4_gene_01545	Tco_14.4_contig_00051	50464	52260	1797	+	TRSC58_03440	0	99.85	hypothetical protein	gi|407851490|gb|EKG05385.1|	0	99.68	hypothetical protein TCSYLVIO_003545 [Trypanosoma cruzi]	1	2.7
Tco_14.4_gene_01546	Tco_14.4_contig_00057	151	1425	1275	+	Tc_MARK_2228	3e-139	64.88	Golgi/lysosome glycoprotein, putative	gi|510034142|gb|AGN32901.1|	6e-179	64.94	golgi/lysosome glycoprotein [Trypanosoma rangeli]	0	--
Tco_14.4_gene_01547	Tco_14.4_contig_00057	1559	2002	444	+	TcCLB.511391.180	2e-53	23.9	Golgi/lysosome glycoprotein, putative	gi|510034142|gb|AGN32901.1|	9e-57	23.86	golgi/lysosome glycoprotein [Trypanosoma rangeli]	0	--
Tco_14.4_gene_01548	Tco_14.4_contig_00057	2799	5864	3066	+	TRSC58_04547	0	99.9	pitrilysin-like metalloprotease	gi|154332262|ref|XP_001562505.1|	0	98.55	pitrilysin-like metalloprotease [Leishmania braziliensis MHOM/BR/75/M2904]	1	3.4.24
Tco_14.4_gene_01549	Tco_14.4_contig_00057	6149	7351	1203	+	TRSC58_05674	0	86.08	hypothetical protein	gi|686631969|ref|XP_009308430.1|	8e-146	92.19	Ca2+ binding protein, contains EF-hand motif (ISS) [Trypanosoma grayi]	0	--
Tco_14.4_gene_01550	Tco_14.4_contig_00057	7627	13773	6147	+	TRSC58_03818	0	99.75	hypothetical protein	gi|146077339|ref|XP_001463248.1|	0	95.19	conserved hypothetical protein [Leishmania infantum JPCM5]	0	--
Tco_14.4_gene_01551	Tco_14.4_contig_00057	14228	15814	1587	+	TRSC58_06366	0	100	tRNA-methyl transferase	gi|554931526|gb|ESL05967.1|	0	100	tRNA-methyl transferase [Trypanosoma rangeli SC58]	2	2.1.1.61,2.8.1.-
Tco_14.4_gene_01552	Tco_14.4_contig_00057	16399	17613	1215	+	TRSC58_03726	0	100	nonspecific lipid-transfer protein	gi|407415776|gb|EKF37363.1|	0	89.98	3-ketoacyl-CoA thiolase, putative [Trypanosoma cruzi marinkellei]	1	2.3.1
Tco_14.4_gene_01553	Tco_14.4_contig_00057	17949	18878	930	+	TRSC58_00365	1e-129	98.4	rhomboid-like protein	gi|554947956|gb|ESL11876.1|	1e-127	98.4	rhomboid-like protein [Trypanosoma rangeli SC58]	0	--
Tco_14.4_gene_01554	Tco_14.4_contig_00057	19195	21969	2775	+	TcCLB.511393.30	0	99.89	formin homology 2 (FH2) domain protein, putative	gi|557860656|gb|ESS64035.1|	0	92.86	formin like proteiny 2 (FH2) domain protein [Trypanosoma cruzi Dm28c]	0	--
Tco_14.4_gene_01555	Tco_14.4_contig_00057	22335	23828	1494	+	TRSC58_04556	0	100	hypothetical protein	gi|731711856|ref|XP_010704025.1|	5e-86	88.64	membrane receptor protein, putative [Leishmania panamensis]	0	--
Tco_14.4_gene_01556	Tco_14.4_contig_00057	24755	25228	474	+	TcCLB.503565.29	6e-72	100	hypothetical protein, conserved	gi|71400619|ref|XP_803109.1|	5e-70	100	hypothetical protein [Trypanosoma cruzi strain CL Brener]	0	--
Tco_14.4_gene_01557	Tco_14.4_contig_00057	26126	28309	2184	+	TRSC58_01613	0	100	protein kinase	gi|407415606|gb|EKF37196.1|	0	99.86	protein kinase, putative [Trypanosoma cruzi marinkellei]	1	2.7.11
Tco_14.4_gene_01558	Tco_14.4_contig_00057	30556	31839	1284	+	TRSC58_04648	0	100	hypothetical protein	gi|554935158|gb|ESL07659.1|	0	100	hypothetical protein TRSC58_04648 [Trypanosoma rangeli SC58]	0	--
Tco_14.4_gene_01559	Tco_14.4_contig_00057	33077	33424	348	+	TcCLB.511393.79	9e-58	100	hypothetical protein, conserved	gi|71413476|ref|XP_808875.1|	1e-55	100	hypothetical protein [Trypanosoma cruzi strain CL Brener]	0	--
Tco_14.4_gene_01560	Tco_14.4_contig_00057	34286	35860	1575	+	TRSC58_05183	0	99.61	hypothetical protein	gi|407415600|gb|EKF37193.1|	0	100	hypothetical protein MOQ_002239 [Trypanosoma cruzi marinkellei]	1	1.3
Tco_14.4_gene_01561	Tco_14.4_contig_00057	36314	36697	384	+	TRSC58_04541	1e-40	99.22	hypothetical protein	gi|554935385|gb|ESL07766.1|	1e-38	99.22	hypothetical protein TRSC58_04541 [Trypanosoma rangeli SC58]	0	--
Tco_14.4_gene_01562	Tco_14.4_contig_00057	37004	38827	1824	+	TRSC58_02782	0	100	phosphatidylglycerophosphate synthase-like protein	gi|407415601|gb|EKF37194.1|	0	100	phosphatidylglycerophosphate synthase, putative [Trypanosoma cruzi marinkellei]	2	2.7.8,2.7.8.5
Tco_14.4_gene_01563	Tco_14.4_contig_00057	39263	40387	1125	+	TcCLB.511395.30	0	99.2	protein phosphatase 2A, regulatory subunit B, putative,phosphotyrosyl phosphate activator protein, putative	gi|407835462|gb|EKF99274.1|	0	99.2	protein phosphatase 2A regulatory subunit B [Trypanosoma cruzi]	0	--
Tco_14.4_gene_01564	Tco_14.4_contig_00057	40786	42441	1656	+	TRSC58_01801	2e-169	100	hypothetical protein	gi|554943474|gb|ESL10466.1|	2e-167	100	hypothetical protein TRSC58_01801 [Trypanosoma rangeli SC58]	0	--
Tco_14.4_gene_01565	Tco_14.4_contig_00057	42810	44507	1698	+	TRSC58_00200	9e-177	100	hypothetical protein	gi|554948454|gb|ESL12038.1|	9e-175	100	hypothetical protein TRSC58_00200 [Trypanosoma rangeli SC58]	0	--
Tco_14.4_gene_01566	Tco_14.4_contig_00057	45003	46973	1971	+	TRSC58_04383	0	99.85	serine/threonine protein kinase	gi|407415448|gb|EKF37045.1|	0	99.84	protein kinase, putative [Trypanosoma cruzi marinkellei]	1	2.7.11
Tco_14.4_gene_01567	Tco_14.4_contig_00057	47361	47963	603	+	TCSYLVIO_009798	2e-89	99.5	hypothetical protein	gi|407835475|gb|EKF99284.1|	1e-87	99.5	hypothetical protein TCSYLVIO_009798 [Trypanosoma cruzi]	0	--
Tco_14.4_gene_01568	Tco_14.4_contig_00057	48827	50533	1707	+	TRSC58_02836	0	99.82	serine/threonine protein kinase	gi|407415451|gb|EKF37048.1|	0	99.64	serine/threonine protein kinase, putative [Trypanosoma cruzi marinkellei]	1	2.7.11
Tco_14.4_gene_01569	Tco_14.4_contig_00053	73	1128	1056	-	TRSC58_05702	2e-160	100	leucine-rich repeat protein	gi|554932939|gb|ESL06621.1|	2e-158	100	leucine-rich repeat protein [Trypanosoma rangeli SC58]	0	--
Tco_14.4_gene_01570	Tco_14.4_contig_00053	1433	3145	1713	-	TRSC58_00989	0	98.92	hypothetical protein	gi|686637081|ref|XP_009310986.1|	0	97.88	SET domain containing protein [Trypanosoma grayi]	0	--
Tco_14.4_gene_01571	Tco_14.4_contig_00053	4211	5119	909	-	TRSC58_02847	2e-163	100	2-hydroxy-3-oxopropionate reductase	gi|554940150|gb|ESL09430.1|	2e-161	100	2-hydroxy-3-oxopropionate reductase [Trypanosoma rangeli SC58]	2	1.1.1.44,1.1.1.60
Tco_14.4_gene_01572	Tco_14.4_contig_00053	5436	6872	1437	-	TRSC58_04381	0	100	polynucleotide kinase 3'-phosphatase	gi|407417206|gb|EKF38006.1|	0	95.6	polynucleotide kinase 3'-phosphatase, putative [Trypanosoma cruzi marinkellei]	0	--
Tco_14.4_gene_01573	Tco_14.4_contig_00053	7156	8688	1533	-	TRSC58_03771	0	95.68	hypothetical protein	gi|686637073|ref|XP_009310982.1|	0	99.64	putative serine peptidase [Trypanosoma grayi]	0	--
Tco_14.4_gene_01574	Tco_14.4_contig_00053	9154	9489	336	-	Tgr.329.1080	3e-47	100	hypothetical conserved protein	gi|686637071|ref|XP_009310981.1|	4e-45	100	hypothetical protein DQ04_03291080 [Trypanosoma grayi]	0	--
Tco_14.4_gene_01575	Tco_14.4_contig_00053	10332	11042	711	-	TRSC58_02238	6e-127	67.44	ribosomal rRNA adenine dimethylase family protein	gi|554942083|gb|ESL10034.1|	5e-125	67.44	ribosomal rRNA adenine dimethylase family protein [Trypanosoma rangeli SC58]	1	2.1.1.-
Tco_14.4_gene_01576	Tco_14.4_contig_00053	11437	11895	459	-	TRSC58_02587	9e-48	100	hypothetical protein	gi|554940982|gb|ESL09689.1|	9e-46	100	hypothetical protein TRSC58_02587 [Trypanosoma rangeli SC58]	0	--
Tco_14.4_gene_01577	Tco_14.4_contig_00053	12463	13422	960	-	TRSC58_03036	6e-121	100	hypothetical protein	gi|554939550|gb|ESL09247.1|	6e-119	100	hypothetical protein TRSC58_03036 [Trypanosoma rangeli SC58]	0	--
Tco_14.4_gene_01578	Tco_14.4_contig_00053	13698	14747	1050	-	TRSC58_05792	3e-175	100	hypothetical protein	gi|686637061|ref|XP_009310976.1|	1e-141	100	solute carrier family 25 (mitochondrial adenine nucleotide translocator), member 4/5/6/31 [Trypanosoma grayi]	0	--
Tco_14.4_gene_01579	Tco_14.4_contig_00053	14990	15841	852	-	TcCLB.507017.104	6e-73	97.46	hypothetical protein	gi|71425381|ref|XP_813097.1|	5e-71	97.46	hypothetical protein [Trypanosoma cruzi strain CL Brener]	0	--
Tco_14.4_gene_01580	Tco_14.4_contig_00053	16235	17902	1668	-	TRSC58_05713	0	100	hypothetical protein	gi|407852211|gb|EKG05838.1|	0	98.93	hypothetical protein TCSYLVIO_003081 [Trypanosoma cruzi]	0	--
Tco_14.4_gene_01581	Tco_14.4_contig_00053	18449	21706	3258	-	TRSC58_00569	0	98.89	ubiquitin hydrolase	gi|146093454|ref|XP_001466838.1|	0	93.82	putative cysteine peptidase, Clan CA, family C19 [Leishmania infantum JPCM5]	1	3.1.13.4
Tco_14.4_gene_01582	Tco_14.4_contig_00053	22192	22917	726	-	TRSC58_05277	4e-82	75.08	hypothetical protein	gi|554933836|gb|ESL07040.1|	4e-80	75.08	hypothetical protein TRSC58_05277 [Trypanosoma rangeli SC58]	0	--
Tco_14.4_gene_01583	Tco_14.4_contig_00053	23405	25009	1605	-	TcCLB.509443.20	0	99.81	mitochondrial RNA binding protein 1, putative	gi|407417198|gb|EKF37999.1|	0	93.3	Zn-finger protein, putative [Trypanosoma cruzi marinkellei]	0	--
Tco_14.4_gene_01584	Tco_14.4_contig_00053	25733	26719	987	-	TcCLB.509443.30	1e-152	100	AUT2/APG4/ATG4 cysteine peptidase, putative,cysteine peptidase, Clan CA, family C54, putative	gi|71407017|ref|XP_806004.1|	1e-150	100	AUT2/APG4/ATG4 cysteine peptidase [Trypanosoma cruzi strain CL Brener]	1	3.4
Tco_14.4_gene_01585	Tco_14.4_contig_00053	27147	27737	591	-	TRSC58_00009	4e-108	100	hypothetical protein	gi|554949039|gb|ESL12227.1|	3e-106	100	hypothetical protein TRSC58_00009 [Trypanosoma rangeli SC58]	0	--
Tco_14.4_gene_01586	Tco_14.4_contig_00053	28194	28511	318	-	TRSC58_00428	2e-43	100	hypothetical protein	gi|554947766|gb|ESL11814.1|	3e-41	100	hypothetical protein TRSC58_00428 [Trypanosoma rangeli SC58]	0	--
Tco_14.4_gene_01587	Tco_14.4_contig_00053	28981	31206	2226	-	TRSC58_02650	0	97.8	hypothetical protein	gi|407417201|gb|EKF38002.1|	0	100	hypothetical protein MOQ_001800 [Trypanosoma cruzi marinkellei]	0	--
Tco_14.4_gene_01588	Tco_14.4_contig_00053	31737	35060	3324	-	TRSC58_00911	0	99.91	hypothetical protein	gi|407417202|gb|EKF38003.1|	0	99.91	hypothetical protein MOQ_001801 [Trypanosoma cruzi marinkellei]	0	--
Tco_14.4_gene_01589	Tco_14.4_contig_00053	35518	36915	1398	-	TRSC58_01171	0	100	hypothetical protein	gi|554945503|gb|ESL11088.1|	0	100	hypothetical protein TRSC58_01171 [Trypanosoma rangeli SC58]	0	--
Tco_14.4_gene_01590	Tco_14.4_contig_00053	37299	39422	2124	-	TRSC58_00068	0	94.84	hypothetical protein	gi|407417204|gb|EKF38005.1|	0	100	hypothetical protein MOQ_001803 [Trypanosoma cruzi marinkellei]	0	--
Tco_14.4_gene_01591	Tco_14.4_contig_00053	39691	41937	2247	-	TRSC58_00952	0	100	KU80 protein	gi|407417188|gb|EKF37990.1|	0	99.87	KU80 protein, putative [Trypanosoma cruzi marinkellei]	1	3.6
Tco_14.4_gene_01592	Tco_14.4_contig_00053	42592	44403	1812	-	Tc_MARK_1805	0	97.15	kinesin, putative	gi|146093540|ref|XP_001466881.1|	0	99.67	putative kinesin [Leishmania infantum JPCM5]	1	3.6.4.4
Tco_14.4_gene_01593	Tco_14.4_contig_00053	45586	47493	1908	-	TRSC58_03612	0	96.64	endosomal integral membrane protein	gi|407417185|gb|EKF37988.1|	0	84.26	endosomal integral membrane protein, putative [Trypanosoma cruzi marinkellei]	0	--
Tco_14.4_gene_01594	Tco_14.4_contig_00053	48821	50068	1248	-	TRSC58_01831	0	100	mitogen-activated protein kinase	gi|407417186|gb|EKF37989.1|	0	88.82	mitogen-activated protein kinase, putative,protein kinase, putative, partial [Trypanosoma cruzi marinkellei]	2	2.7.11,2.7.11.24
Tco_14.4_gene_01595	Tco_14.4_contig_00053	50535	51650	1116	-	TCSYLVIO_003096	6e-109	93.48	hypothetical protein	gi|407852196|gb|EKG05826.1|	5e-107	93.48	hypothetical protein TCSYLVIO_003096 [Trypanosoma cruzi]	0	--
Tco_14.4_gene_01596	Tco_14.4_contig_00054	91	1446	1356	-	TcCLB.507747.10	1e-107	58.01	surface protease GP63, putative	gi|510034425|gb|AGN32991.1|	5e-136	67.08	surface protease GP63, partial [Trypanosoma rangeli]	1	3.4.24
Tco_14.4_gene_01597	Tco_14.4_contig_00054	2260	4503	2244	+	TcCLB.511277.100	0	99.73	hypothetical protein, conserved	gi|407407464|gb|EKF31259.1|	0	95.28	hypothetical protein MOQ_004908 [Trypanosoma cruzi marinkellei]	0	--
Tco_14.4_gene_01598	Tco_14.4_contig_00054	7134	8984	1851	+	Tgr.560.1050	0	97.82	hypothetical protein	gi|686640225|ref|XP_009312558.1|	0	97.82	hypothetical protein DQ04_05601050 [Trypanosoma grayi]	1	2.1.1
Tco_14.4_gene_01599	Tco_14.4_contig_00054	9446	11602	2157	+	TRSC58_04131	0	94.5	hypothetical protein	gi|407407459|gb|EKF31256.1|	0	98.47	hypothetical protein MOQ_004909 [Trypanosoma cruzi marinkellei]	0	--
Tco_14.4_gene_01600	Tco_14.4_contig_00054	11809	12399	591	+	TRSC58_00596	1e-90	100	dynein light chain	gi|554947264|gb|ESL11649.1|	1e-88	100	dynein light chain [Trypanosoma rangeli SC58]	0	--
Tco_14.4_gene_01601	Tco_14.4_contig_00054	12925	14334	1410	+	TRSC58_02940	0	100	elongation factor TU	gi|154335537|ref|XP_001564007.1|	0	100	putative elongation factor Tu [Leishmania braziliensis MHOM/BR/75/M2904]	0	--
Tco_14.4_gene_01602	Tco_14.4_contig_00054	16574	17752	1179	+	TRSC58_05738	0	100	alcohol dehydrogenase	gi|407407457|gb|EKF31255.1|	0	85.03	alcohol dehydrogenase, putative [Trypanosoma cruzi marinkellei]	1	1.1.1.1
Tco_14.4_gene_01603	Tco_14.4_contig_00054	18702	19112	411	+	--	--	--	--	--	--	--	--	0	--
Tco_14.4_gene_01604	Tco_14.4_contig_00054	19649	23362	3714	+	TRSC58_03066	0	100	hypothetical protein	gi|19718722|gb|AAL96370.1|AC116314_7	0	99.92	AC116314_7 Tcc44h21-2.7 [Trypanosoma cruzi]	0	--
Tco_14.4_gene_01605	Tco_14.4_contig_00054	24690	29474	4785	+	TcCLB.506357.80	0	98.33	hypothetical protein, conserved	gi|19718720|gb|AAL96368.1|AC116314_5	0	98.33	AC116314_5 Tcc44h21-2.5 [Trypanosoma cruzi]	0	--
Tco_14.4_gene_01606	Tco_14.4_contig_00054	30353	31012	660	+	Tc_MARK_4915	1e-120	100	DNA-directed RNA polymerases II, putative	gi|407407449|gb|EKF31248.1|	9e-119	100	DNA-directed RNA polymerases II, putative [Trypanosoma cruzi marinkellei]	1	2.7.7.6
Tco_14.4_gene_01607	Tco_14.4_contig_00054	31423	32271	849	+	TRSC58_01876	2e-135	100	DNA-directed RNA polymerase II	gi|554943234|gb|ESL10393.1|	2e-133	100	DNA-directed RNA polymerase II [Trypanosoma rangeli SC58]	1	2.7.7.6
Tco_14.4_gene_01608	Tco_14.4_contig_00054	32670	33527	858	+	TRSC58_03686	9e-159	100	30S ribosomal protein S8	gi|554937454|gb|ESL08608.1|	8e-157	100	30S ribosomal protein S8 [Trypanosoma rangeli SC58]	0	--
Tco_14.4_gene_01609	Tco_14.4_contig_00054	33855	35105	1251	+	TRSC58_02170	0	100	hypothetical protein	gi|407846767|gb|EKG02758.1|	5e-177	99.52	ethanolamine phosphotransferase, putative [Trypanosoma cruzi]	1	2.7.8
Tco_14.4_gene_01610	Tco_14.4_contig_00054	35819	37492	1674	+	TRSC58_01082	0	36.96	hypothetical protein	gi|407407452|gb|EKF31251.1|	0	20.54	hypothetical protein MOQ_004918 [Trypanosoma cruzi marinkellei]	0	--
Tco_14.4_gene_01611	Tco_14.4_contig_00054	37551	43670	6120	+	TcCLB.506357.130	0	78.15	hypothetical protein, conserved	gi|146084006|ref|XP_001464897.1|	0	77	conserved hypothetical protein [Leishmania infantum JPCM5]	0	--
Tco_14.4_gene_01612	Tco_14.4_contig_00054	44127	46946	2820	+	TRSC58_02781	0	100	periodic tryptophan protein 2	gi|154335555|ref|XP_001564016.1|	0	99.47	periodic tryptophan protein 2-like protein [Leishmania braziliensis MHOM/BR/75/M2904]	0	--
Tco_14.4_gene_01613	Tco_14.4_contig_00054	47486	50926	3441	+	TRSC58_04973	0	99.57	hypothetical protein	gi|407407454|gb|EKF31253.1|	0	99.56	hypothetical protein MOQ_004920 [Trypanosoma cruzi marinkellei]	0	--
Tco_14.4_gene_01614	Tco_14.4_contig_00055	617	2380	1764	-	Tc_MARK_234	0	99.5	hypothetical protein, conserved	gi|686639987|ref|XP_009312439.1|	1e-125	89.17	putative RNA-binding protein [Trypanosoma grayi]	0	--
Tco_14.4_gene_01615	Tco_14.4_contig_00055	3414	5210	1797	-	TRSC58_02261	0	96.78	hypothetical protein	gi|686639989|ref|XP_009312440.1|	0	95.73	calpain-like cysteine peptidase [Trypanosoma grayi]	0	--
Tco_14.4_gene_01616	Tco_14.4_contig_00055	5663	7129	1467	-	TRSC58_03916	5e-177	100	hypothetical protein	gi|554936733|gb|ESL08381.1|	4e-175	100	hypothetical protein TRSC58_03916 [Trypanosoma rangeli SC58]	0	--
Tco_14.4_gene_01617	Tco_14.4_contig_00055	7406	7900	495	-	TCDM_06947	9e-89	100	sigma-adaptin 3	gi|71404034|ref|XP_804760.1|	7e-87	100	sigma-adaptin 3 [Trypanosoma cruzi strain CL Brener]	0	--
Tco_14.4_gene_01618	Tco_14.4_contig_00055	8183	12343	4161	-	TcCLB.507989.40	0	99.79	ATP-dependent DEAD/H DNA helicase recQ, putative	gi|146088064|ref|XP_001465982.1|	0	31.45	putative ATP-dependent DEAD/H DNA helicase recQ [Leishmania infantum JPCM5]	1	3.6.4.12
Tco_14.4_gene_01619	Tco_14.4_contig_00055	14345	15247	903	-	Tc_MARK_8175	7e-101	90.18	hypothetical protein, conserved	gi|510034460|gb|AGN33001.1|	1e-107	69.03	hypothetical protein, partial [Trypanosoma rangeli]	0	--
Tco_14.4_gene_01620	Tco_14.4_contig_00055	15456	16787	1332	-	TRSC58_00699	1e-177	79.41	hypothetical protein	gi|510034358|gb|AGN32973.1|	3e-176	82.99	hypothetical protein [Trypanosoma rangeli]	0	--
Tco_14.4_gene_01621	Tco_14.4_contig_00055	17609	19438	1830	-	TRSC58_03908	0	100	DNA repair protein	gi|407425852|gb|EKF39532.1|	0	100	DNA repair protein, putative [Trypanosoma cruzi marinkellei]	2	3.1.-.-,3.1.22.-
Tco_14.4_gene_01622	Tco_14.4_contig_00055	19931	20938	1008	-	TRSC58_06709	4e-88	100	IgE-dependent histamine-releasing factor	gi|554930816|gb|ESL05634.1|	3e-86	100	IgE-dependent histamine-releasing factor [Trypanosoma rangeli SC58]	0	--
Tco_14.4_gene_01623	Tco_14.4_contig_00055	21366	22634	1269	-	TRSC58_03543	0	100	hypothetical protein	gi|686646378|ref|XP_009315634.1|	2e-146	94.59	periodic tryptophan protein 1 [Trypanosoma grayi]	0	--
Tco_14.4_gene_01624	Tco_14.4_contig_00055	22981	24033	1053	-	TRSC58_04295	2e-154	100	hypothetical protein	gi|554935911|gb|ESL08010.1|	2e-152	100	hypothetical protein TRSC58_04295 [Trypanosoma rangeli SC58]	0	--
Tco_14.4_gene_01625	Tco_14.4_contig_00055	24674	29089	4416	-	TcCLB.506207.20	0	100	hypothetical protein, conserved	gi|407425843|gb|EKF39524.1|	0	94.18	hypothetical protein MOQ_000243 [Trypanosoma cruzi marinkellei]	0	--
Tco_14.4_gene_01626	Tco_14.4_contig_00055	29888	31180	1293	-	Tc_MARK_244	8e-165	100	hypothetical protein, conserved	gi|407425844|gb|EKF39525.1|	7e-163	100	hypothetical protein MOQ_000244 [Trypanosoma cruzi marinkellei]	0	--
Tco_14.4_gene_01627	Tco_14.4_contig_00055	31611	33242	1632	-	LBRM2903_200012900	9e-74	76.39	ATP-binding cassette protein subfamily C, member 8, putative (ABCC8)	gi|389603536|ref|XP_001564347.2|	3e-71	27.64	ABC transporter-like protein [Leishmania braziliensis MHOM/BR/75/M2904]	1	3.6.1.3
Tco_14.4_gene_01628	Tco_14.4_contig_00055	33338	37564	4227	-	CfaC1_30_3470	2e-93	33.7	conserved hypothetical protein	gi|146093772|ref|XP_001466997.1|	9e-86	22.51	multi drug resistance protein-like [Leishmania infantum JPCM5]	1	3.6.1.3
Tco_14.4_gene_01629	Tco_14.4_contig_00055	38410	39735	1326	-	TRSC58_04785	0	99.78	protein kinase	gi|407425845|gb|EKF39526.1|	0	99.77	protein kinase, putative,serine/threonine-protein kinase, putative [Trypanosoma cruzi marinkellei]	1	2.7.11
Tco_14.4_gene_01630	Tco_14.4_contig_00055	40070	41260	1191	-	TRSC58_06035	3e-170	98.99	hypothetical protein	gi|686634565|ref|XP_009309728.1|	6e-92	95.91	citrate lyase subunit beta [Trypanosoma grayi]	0	--
Tco_14.4_gene_01631	Tco_14.4_contig_00055	41687	42412	726	-	TRSC58_00320	9e-92	98.34	hypothetical protein	gi|554948096|gb|ESL11921.1|	7e-90	98.34	hypothetical protein TRSC58_00320 [Trypanosoma rangeli SC58]	0	--
Tco_14.4_gene_01632	Tco_14.4_contig_00055	43020	47966	4947	-	TRSC58_04861	0	99.48	kinesin	gi|407425847|gb|EKF39528.1|	0	100	kinesin, putative [Trypanosoma cruzi marinkellei]	0	--
Tco_14.4_gene_01633	Tco_14.4_contig_00055	48661	51291	2631	-	TRSC58_00154	0	100	mismatch repair protein MLH1	gi|13517948|gb|AAK29067.1|AF346620_1	0	100	AF346620_1 MLH1 [Trypanosoma brucei]	0	--
Tco_14.4_gene_01634	Tco_14.4_contig_00056	87	2348	2262	-	TRSC58_00677	0	100	hypothetical protein	gi|407420901|gb|EKF38728.1|	0	100	sphingosine kinase A, B, putative [Trypanosoma cruzi marinkellei]	1	2.7.1.23
Tco_14.4_gene_01635	Tco_14.4_contig_00056	2812	5274	2463	-	TRSC58_06313	0	93.59	hypothetical protein	gi|407420903|gb|EKF38729.1|	0	99.39	hypothetical protein MOQ_001060 [Trypanosoma cruzi marinkellei]	0	--
Tco_14.4_gene_01636	Tco_14.4_contig_00056	5731	9045	3315	-	TcCLB.507515.100	0	100	hypothetical protein, conserved	gi|407420905|gb|EKF38730.1|	0	50.53	hypothetical protein MOQ_001059 [Trypanosoma cruzi marinkellei]	0	--
Tco_14.4_gene_01637	Tco_14.4_contig_00056	10037	12565	2529	-	TRSC58_02011	0	99.88	hypothetical protein	gi|528231650|gb|EPY26574.1|	0	99.37	regulator of chromosome condensation [Angomonas deanei]	0	--
Tco_14.4_gene_01638	Tco_14.4_contig_00056	13410	14654	1245	-	TRSC58_05460	0	99.52	hypothetical protein	gi|554933452|gb|ESL06859.1|	0	99.52	hypothetical protein TRSC58_05460 [Trypanosoma rangeli SC58]	0	--
Tco_14.4_gene_01639	Tco_14.4_contig_00056	15014	18418	3405	-	Tc_MARK_1056	0	99.65	hypothetical protein, conserved	gi|686636409|ref|XP_009310650.1|	0	99.12	regulator of chromosome condensation [Trypanosoma grayi]	0	--
Tco_14.4_gene_01640	Tco_14.4_contig_00056	19109	19579	471	-	TRSC58_03831	4e-74	98.73	hypothetical protein	gi|686636411|ref|XP_009310651.1|	5e-56	98.71	putative RNA-binding protein [Trypanosoma grayi]	0	--
Tco_14.4_gene_01641	Tco_14.4_contig_00056	20234	21172	939	-	TCDM_01310	8e-18	90.61	hypothetical protein	gi|407420914|gb|EKF38734.1|	2e-14	81.99	hypothetical protein MOQ_001055 [Trypanosoma cruzi marinkellei]	0	--
Tco_14.4_gene_01642	Tco_14.4_contig_00056	21506	21910	405	+	--	--	--	--	--	--	--	--	0	--
Tco_14.4_gene_01643	Tco_14.4_contig_00056	22674	23162	489	-	TRSC58_04119	1e-72	100	hypothetical protein	gi|686636417|ref|XP_009310654.1|	5e-57	100	RNA-binding protein 8A [Trypanosoma grayi]	0	--
Tco_14.4_gene_01644	Tco_14.4_contig_00056	23728	24120	393	-	TRSC58_00612	1e-66	100	hypothetical protein	gi|554947216|gb|ESL11633.1|	2e-64	100	hypothetical protein TRSC58_00612 [Trypanosoma rangeli SC58]	0	--
Tco_14.4_gene_01645	Tco_14.4_contig_00056	24440	28339	3900	-	TRSC58_01374	0	99.85	hypothetical protein	gi|407420917|gb|EKF38735.1|	0	99.83	hypothetical protein MOQ_001054 [Trypanosoma cruzi marinkellei]	0	--
Tco_14.4_gene_01646	Tco_14.4_contig_00056	29512	30048	537	-	TCDM_14122	2e-89	98.88	glutathione peroxidase-like protein	gi|557866755|gb|ESS69945.1|	1e-87	98.88	glutathione peroxidase-like protein [Trypanosoma cruzi Dm28c]	2	1.11.1.7,1.11.1.-
Tco_14.4_gene_01647	Tco_14.4_contig_00056	30529	31062	534	-	TcCLB.503899.119	1e-84	100	trypanothione/tryparedoxin dependent peroxidase 2, putative	gi|71424452|ref|XP_812808.1|	9e-83	100	trypanothione/tryparedoxin dependent peroxidase 2 [Trypanosoma cruzi strain CL Brener]	2	1.11.1.7,1.11.1.-
Tco_14.4_gene_01648	Tco_14.4_contig_00056	31454	31948	495	-	TRSC58_07183	1e-83	100	glutathione peroxidase-type tryparedoxin peroxidase	gi|554929827|gb|ESL05187.1|	1e-81	100	glutathione peroxidase-type tryparedoxin peroxidase [Trypanosoma rangeli SC58]	0	--
Tco_14.4_gene_01649	Tco_14.4_contig_00056	32062	32511	450	+	--	--	--	--	--	--	--	--	0	--
Tco_14.4_gene_01650	Tco_14.4_contig_00056	32753	33799	1047	-	TRSC58_05413	4e-176	98.28	asparagine synthetase A	gi|554933550|gb|ESL06905.1|	4e-174	98.28	asparagine synthetase A [Trypanosoma rangeli SC58]	1	6.3.1.1
Tco_14.4_gene_01651	Tco_14.4_contig_00056	34509	36647	2139	-	TCSYLVIO_002331	0	100	hypothetical protein	gi|407420927|gb|EKF38739.1|	0	100	hypothetical protein MOQ_001050 [Trypanosoma cruzi marinkellei]	0	--
Tco_14.4_gene_01652	Tco_14.4_contig_00056	37578	39224	1647	-	TRSC58_05663	1e-175	100	hypothetical protein	gi|554933024|gb|ESL06660.1|	1e-173	100	hypothetical protein TRSC58_05663 [Trypanosoma rangeli SC58]	0	--
Tco_14.4_gene_01653	Tco_14.4_contig_00056	40774	42147	1374	-	--	--	--	--	--	--	--	--	0	--
Tco_14.4_gene_01654	Tco_14.4_contig_00056	42150	42659	510	-	--	--	--	--	--	--	--	--	0	--
Tco_14.4_gene_01655	Tco_14.4_contig_00056	43701	44825	1125	-	TcCLB.507513.100	7e-174	99.2	hypothetical protein, conserved	gi|71418505|ref|XP_810874.1|	6e-172	99.2	hypothetical protein [Trypanosoma cruzi strain CL Brener]	0	--
Tco_14.4_gene_01656	Tco_14.4_contig_00056	45320	48046	2727	-	TRSC58_04087	0	100	RNA-editing complex protein	gi|29293902|gb|AAO63565.1|	0	98.89	RNA editing complex protein MP100 [Trypanosoma brucei]	0	--
Tco_14.4_gene_01657	Tco_14.4_contig_00056	48589	50457	1869	-	TRSC58_00639	0	100	hypothetical protein	gi|554947135|gb|ESL11606.1|	0	100	hypothetical protein TRSC58_00639 [Trypanosoma rangeli SC58]	0	--
Tco_14.4_gene_01658	Tco_14.4_contig_00056	50911	51372	462	-	TRSC58_07098	5e-84	60.98	40S ribosomal protein S16	gi|554929994|gb|ESL05263.1|	4e-82	60.98	40S ribosomal protein S16 [Trypanosoma rangeli SC58]	0	--
Tco_14.4_gene_01659	Tco_14.4_contig_00059	209	6082	5874	-	TRSC58_06732	0	99.45	hypothetical protein	gi|686635933|ref|XP_009310412.1|	0	97.25	putative nonsense mRNA reducing factor 1 [Trypanosoma grayi]	0	--
Tco_14.4_gene_01660	Tco_14.4_contig_00059	6599	7099	501	-	TRSC58_04550	2e-76	99.4	hypothetical protein	gi|686635935|ref|XP_009310413.1|	2e-48	74.43	dual specificity phosphatase 12 [Trypanosoma grayi]	0	--
Tco_14.4_gene_01661	Tco_14.4_contig_00059	7408	9522	2115	-	TRSC58_03055	0	99.29	hypothetical protein	gi|407403416|gb|EKF29464.1|	0	99.52	hypothetical protein MOQ_006753 [Trypanosoma cruzi marinkellei]	0	--
Tco_14.4_gene_01662	Tco_14.4_contig_00059	10206	11876	1671	-	TcCLB.506755.110	0	100	hypothetical protein, conserved	gi|686635939|ref|XP_009310415.1|	5e-178	100	amino acid aldolase [Trypanosoma grayi]	0	--
Tco_14.4_gene_01663	Tco_14.4_contig_00059	12391	13287	897	-	TRSC58_01294	7e-71	99.65	hypothetical protein	gi|554945107|gb|ESL10965.1|	6e-69	99.65	hypothetical protein TRSC58_01294 [Trypanosoma rangeli SC58]	0	--
Tco_14.4_gene_01664	Tco_14.4_contig_00059	13796	14746	951	-	TcCLB.506755.90	4e-96	99.37	hypothetical protein, conserved	gi|686631445|ref|XP_009308168.1|	2e-75	84.35	putative desumoylating isopeptidase 2 [Trypanosoma grayi]	0	--
Tco_14.4_gene_01665	Tco_14.4_contig_00059	15113	16072	960	-	TcCLB.506755.80	4e-108	100	hypothetical protein	gi|71663513|ref|XP_818748.1|	3e-106	100	hypothetical protein [Trypanosoma cruzi strain CL Brener]	0	--
Tco_14.4_gene_01666	Tco_14.4_contig_00059	16966	17769	804	-	--	--	--	--	--	--	--	--	0	--
Tco_14.4_gene_01667	Tco_14.4_contig_00059	18546	19529	984	-	TRSC58_02740	2e-146	99.39	mitochondrial carrier protein	gi|554940493|gb|ESL09537.1|	2e-144	99.39	mitochondrial carrier protein [Trypanosoma rangeli SC58]	0	--
Tco_14.4_gene_01668	Tco_14.4_contig_00059	19783	20700	918	-	TcCLB.510359.60	8e-92	100	hypothetical protein, conserved	gi|71660025|ref|XP_821731.1|	7e-90	100	hypothetical protein [Trypanosoma cruzi strain CL Brener]	0	--
Tco_14.4_gene_01669	Tco_14.4_contig_00059	21287	22882	1596	-	TRSC58_05753	0	91.42	hypothetical protein	gi|554932829|gb|ESL06571.1|	0	91.42	hypothetical protein TRSC58_05753 [Trypanosoma rangeli SC58]	0	--
Tco_14.4_gene_01670	Tco_14.4_contig_00059	23176	23913	738	-	TcCLB.506755.50	1e-90	95.92	hypothetical protein, conserved	gi|71663507|ref|XP_818745.1|	9e-89	95.92	hypothetical protein [Trypanosoma cruzi strain CL Brener]	0	--
Tco_14.4_gene_01671	Tco_14.4_contig_00059	24127	24969	843	-	TRSC58_01980	3e-100	100	hypothetical protein	gi|554942897|gb|ESL10290.1|	3e-98	100	hypothetical protein TRSC58_01980 [Trypanosoma rangeli SC58]	0	--
Tco_14.4_gene_01672	Tco_14.4_contig_00059	25766	26809	1044	-	TRSC58_00623	2e-154	100	hypothetical protein	gi|554947183|gb|ESL11622.1|	2e-152	100	hypothetical protein TRSC58_00623 [Trypanosoma rangeli SC58]	0	--
Tco_14.4_gene_01673	Tco_14.4_contig_00059	27905	29683	1779	-	TRSC58_01610	0	99.83	paraflagellar rod component	gi|2209137|gb|AAC32021.1|	0	98.66	paraflagellar rod component [Trypanosoma cruzi]	0	--
Tco_14.4_gene_01674	Tco_14.4_contig_00059	30554	31708	1155	-	TRSC58_01280	1e-163	91.21	hypothetical protein	gi|554945149|gb|ESL10979.1|	1e-161	91.21	hypothetical protein TRSC58_01280 [Trypanosoma rangeli SC58]	0	--
Tco_14.4_gene_01675	Tco_14.4_contig_00059	32477	33055	579	-	TRSC58_04513	4e-91	83.48	hypothetical protein	gi|554935446|gb|ESL07794.1|	3e-89	83.48	hypothetical protein TRSC58_04513 [Trypanosoma rangeli SC58]	0	--
Tco_14.4_gene_01676	Tco_14.4_contig_00059	34021	36789	2769	-	TRSC58_03579	0	99.78	hypothetical protein	gi|407405835|gb|EKF30627.1|	0	97.9	hypothetical protein MOQ_005559 [Trypanosoma cruzi marinkellei]	0	--
Tco_14.4_gene_01677	Tco_14.4_contig_00059	37221	37871	651	-	TCDM_14186	5e-64	97.67	hypothetical protein	gi|557862463|gb|ESS65796.1|	3e-62	97.67	hypothetical protein TCDM_14186 [Trypanosoma cruzi Dm28c]	0	--
Tco_14.4_gene_01678	Tco_14.4_contig_00059	38159	39709	1551	-	TRSC58_01539	0	99.6	hypothetical protein	gi|407405833|gb|EKF30626.1|	0	100	hypothetical protein MOQ_005561 [Trypanosoma cruzi marinkellei]	0	--
Tco_14.4_gene_01679	Tco_14.4_contig_00059	40227	42107	1881	-	TcCLB.510357.100	0	99.84	hypothetical protein, conserved	gi|407405829|gb|EKF30623.1|	0	99.84	hypothetical protein MOQ_005562 [Trypanosoma cruzi marinkellei]	0	--
Tco_14.4_gene_01680	Tco_14.4_contig_00059	42461	43513	1053	-	TRSC58_03786	8e-146	64.99	hypothetical protein	gi|554937142|gb|ESL08511.1|	7e-144	64.99	hypothetical protein TRSC58_03786 [Trypanosoma rangeli SC58]	0	--
Tco_14.4_gene_01681	Tco_14.4_contig_00059	43518	44324	807	-	TRSC58_03786	5e-58	27.75	hypothetical protein	gi|554937142|gb|ESL08511.1|	4e-56	27.75	hypothetical protein TRSC58_03786 [Trypanosoma rangeli SC58]	0	--
Tco_14.4_gene_01682	Tco_14.4_contig_00059	44420	44809	390	-	--	--	--	--	--	--	--	--	0	--
Tco_14.4_gene_01683	Tco_14.4_contig_00059	44864	45253	390	-	TRSC58_04588	2e-56	100	hypothetical protein	gi|554935283|gb|ESL07719.1|	2e-54	100	hypothetical protein TRSC58_04588 [Trypanosoma rangeli SC58]	0	--
Tco_14.4_gene_01684	Tco_14.4_contig_00059	45667	46398	732	-	TRSC58_05294	1e-111	90.48	ubiquinone biosynthesis protein-like protein	gi|554933800|gb|ESL07023.1|	1e-109	90.48	ubiquinone biosynthesis protein-like protein [Trypanosoma rangeli SC58]	0	--
Tco_14.4_gene_01685	Tco_14.4_contig_00059	46624	47019	396	-	TRSC58_04938	2e-63	99.24	hypothetical protein	gi|554934546|gb|ESL07372.1|	2e-61	99.24	hypothetical protein TRSC58_04938 [Trypanosoma rangeli SC58]	0	--
Tco_14.4_gene_01686	Tco_14.4_contig_00059	47305	48348	1044	-	TRSC58_06304	3e-136	94.13	hypothetical protein	gi|554931656|gb|ESL06028.1|	3e-134	94.13	hypothetical protein TRSC58_06304 [Trypanosoma rangeli SC58]	0	--
Tco_14.4_gene_01687	Tco_14.4_contig_00059	49205	49579	375	-	TcCLB.506753.130	6e-41	98.39	hypothetical protein, conserved	gi|686634633|ref|XP_009309762.1|	1e-34	93.89	Heat shock protein 67Bb [Trypanosoma grayi]	1	2.8.1.1
Tco_14.4_gene_01688	Tco_14.4_contig_00058	3	464	462	-	TRSC58_06054	7e-51	22.67	hypothetical protein	gi|510034301|gb|AGN32954.1|	6e-49	9.19	hypothetical protein [Trypanosoma rangeli]	0	--
Tco_14.4_gene_01689	Tco_14.4_contig_00058	1208	2890	1683	-	TRSC58_04347	0	96.07	hypothetical protein	gi|407409800|gb|EKF32491.1|	0	100	hypothetical protein MOQ_003657 [Trypanosoma cruzi marinkellei]	0	--
Tco_14.4_gene_01690	Tco_14.4_contig_00058	3169	3816	648	-	TRSC58_04813	2e-88	86	hypothetical protein	gi|554934810|gb|ESL07497.1|	2e-86	86	hypothetical protein TRSC58_04813 [Trypanosoma rangeli SC58]	0	--
Tco_14.4_gene_01691	Tco_14.4_contig_00058	4653	6815	2163	-	TcCLB.509647.50	0	98.9	hypothetical protein, conserved	gi|407409803|gb|EKF32493.1|	0	98.89	hypothetical protein MOQ_003655 [Trypanosoma cruzi marinkellei]	0	--
Tco_14.4_gene_01692	Tco_14.4_contig_00058	7833	10076	2244	-	TRSC58_00568	0	97.98	hypothetical protein	gi|407409802|gb|EKF32492.1|	0	98.2	hypothetical protein MOQ_003654 [Trypanosoma cruzi marinkellei]	0	--
Tco_14.4_gene_01693	Tco_14.4_contig_00058	11069	11707	639	-	TRSC58_04148	7e-97	99.05	guanylate kinase	gi|554936218|gb|ESL08153.1|	6e-95	99.05	guanylate kinase [Trypanosoma rangeli SC58]	1	2.7.4.8
Tco_14.4_gene_01694	Tco_14.4_contig_00058	12069	13475	1407	-	TRSC58_01731	0	100	hypothetical protein	gi|407409811|gb|EKF32499.1|	0	100	hypothetical protein MOQ_003652 [Trypanosoma cruzi marinkellei]	0	--
Tco_14.4_gene_01695	Tco_14.4_contig_00058	14261	17242	2982	-	TRSC58_03234	0	100	chloride channel protein	gi|154343900|ref|XP_001567894.1|	0	93.41	putative chloride channel protein [Leishmania braziliensis MHOM/BR/75/M2904]	0	--
Tco_14.4_gene_01696	Tco_14.4_contig_00058	17815	18879	1065	-	TRSC58_06628	0	100	hypothetical protein	gi|554930980|gb|ESL05713.1|	0	100	hypothetical protein TRSC58_06628 [Trypanosoma rangeli SC58]	0	--
Tco_14.4_gene_01697	Tco_14.4_contig_00058	19190	20458	1269	-	TRSC58_05727	0	100	hypothetical protein	gi|554932886|gb|ESL06596.1|	0	100	hypothetical protein TRSC58_05727 [Trypanosoma rangeli SC58]	0	--
Tco_14.4_gene_01698	Tco_14.4_contig_00058	20963	21790	828	-	Tc_MARK_3648	5e-75	92.25	hypothetical protein	gi|407409807|gb|EKF32495.1|	4e-73	92.25	hypothetical protein MOQ_003648 [Trypanosoma cruzi marinkellei]	0	--
Tco_14.4_gene_01699	Tco_14.4_contig_00058	23131	23622	492	-	TcCLB.509647.130	2e-53	99.39	hypothetical protein, conserved	gi|510034191|gb|AGN32919.1|	8e-70	100	hypothetical protein [Trypanosoma rangeli]	0	--
Tco_14.4_gene_01700	Tco_14.4_contig_00058	24141	25640	1500	-	TRSC58_00322	0	100	hypothetical protein	gi|686638099|ref|XP_009311495.1|	3e-126	99.4	geranylgeranyl transferase type-2 subunit alpha [Trypanosoma grayi]	1	2.5.1.-
Tco_14.4_gene_01701	Tco_14.4_contig_00058	26835	30032	3198	-	TRSC58_00751	0	100	calcium-transporting ATPase	gi|407409815|gb|EKF32501.1|	0	99.91	calcium-transporting ATPase, putative [Trypanosoma cruzi marinkellei]	1	3.6.3.8
Tco_14.4_gene_01702	Tco_14.4_contig_00058	30346	31083	738	-	Tc_MARK_3645	8e-87	100	hypothetical protein, conserved	gi|686636943|ref|XP_009310917.1|	7e-70	100	S-phase kinase-associated protein 1 [Trypanosoma grayi]	0	--
Tco_14.4_gene_01703	Tco_14.4_contig_00058	31567	33474	1908	-	TRSC58_01528	0	100	hypothetical protein	gi|554944360|gb|ESL10733.1|	0	100	hypothetical protein TRSC58_01528 [Trypanosoma rangeli SC58]	0	--
Tco_14.4_gene_01704	Tco_14.4_contig_00058	35254	36570	1317	-	TRSC58_05656	0	99.77	nicotinate phosphoribosyltransferase	gi|407409821|gb|EKF32504.1|	0	97.65	nicotinate phosphoribosyltransferase, putative [Trypanosoma cruzi marinkellei]	2	2.4.2.19,6.3.4.21
Tco_14.4_gene_01705	Tco_14.4_contig_00058	37049	39214	2166	-	TRSC58_03817	0	61.57	hypothetical protein	gi|686636937|ref|XP_009310914.1|	8e-127	45.38	putative WD40 repeat protein [Trypanosoma grayi]	0	--
Tco_14.4_gene_01706	Tco_14.4_contig_00058	39307	42183	2877	-	Tc_MARK_3642	0	55.28	hypothetical protein, conserved	gi|686636937|ref|XP_009310914.1|	0	50.65	putative WD40 repeat protein [Trypanosoma grayi]	0	--
Tco_14.4_gene_01707	Tco_14.4_contig_00058	42726	45068	2343	-	TRSC58_00725	0	99.87	hypothetical protein	gi|407409826|gb|EKF32508.1|	0	99.87	hypothetical protein MOQ_003641 [Trypanosoma cruzi marinkellei]	0	--
Tco_14.4_gene_01708	Tco_14.4_contig_00058	45303	46523	1221	-	TRSC58_02351	5e-136	100	hypothetical protein	gi|554941720|gb|ESL09922.1|	4e-134	100	hypothetical protein TRSC58_02351 [Trypanosoma rangeli SC58]	0	--
Tco_14.4_gene_01709	Tco_14.4_contig_00058	47122	49281	2160	-	TRSC58_01517	0	98.49	hypothetical protein	gi|407409824|gb|EKF32506.1|	0	98.89	hypothetical protein MOQ_003639 [Trypanosoma cruzi marinkellei]	0	--
Tco_14.4_gene_01710	Tco_14.4_contig_00058	49858	50238	381	-	TRSC58_05151	7e-68	52.28	40S ribosomal protein S3	gi|554934103|gb|ESL07166.1|	1e-65	52.28	40S ribosomal protein S3 [Trypanosoma rangeli SC58]	0	--
Tco_14.4_gene_01711	Tco_14.4_contig_00060	589	1503	915	+	Tc_MARK_5977	6e-76	99.62	peptidyl-prolyl cis-trans isomerase	gi|407404983|gb|EKF30216.1|	5e-74	99.62	peptidyl-prolyl cis-trans isomerase [Trypanosoma cruzi marinkellei]	0	--
Tco_14.4_gene_01712	Tco_14.4_contig_00060	1751	3583	1833	+	TcCLB.511421.80	0	13.2	Midasin, putative (pseudogene)	gi|407404982|gb|EKF30215.1|	0	13.19	dynein heavy chain, putative [Trypanosoma cruzi marinkellei]	1	3.6.1.3
Tco_14.4_gene_01713	Tco_14.4_contig_00060	3727	15537	11811	+	Tc_MARK_5976	0	85.68	dynein heavy chain, putative	gi|119568930|gb|EAW48545.1|	0	19.98	MDN1, midasin homolog (yeast), isoform CRA_a [Homo sapiens]	1	3.6.1.3
Tco_14.4_gene_01714	Tco_14.4_contig_00060	16126	17163	1038	+	TRSC58_00528	2e-174	100	deoxyhypusine synthase	gi|554947466|gb|ESL11715.1|	1e-172	100	deoxyhypusine synthase [Trypanosoma rangeli SC58]	0	--
Tco_14.4_gene_01715	Tco_14.4_contig_00060	17668	18513	846	+	TRSC58_02493	1e-116	76.36	hypothetical protein	gi|554941278|gb|ESL09782.1|	1e-114	76.36	hypothetical protein TRSC58_02493 [Trypanosoma rangeli SC58]	0	--
Tco_14.4_gene_01716	Tco_14.4_contig_00060	19041	19388	348	-	--	--	--	--	--	--	--	--	0	--
Tco_14.4_gene_01717	Tco_14.4_contig_00060	19852	20418	567	+	TcCLB.511421.40	5e-84	100	transmembrane protein, putative	gi|71663613|ref|XP_818797.1|	3e-82	100	hypothetical protein [Trypanosoma cruzi strain CL Brener]	0	--
Tco_14.4_gene_01718	Tco_14.4_contig_00060	20649	23300	2652	+	TRSC58_04330	0	96.94	hypothetical protein	gi|115503987|ref|XP_001218786.1|	0	95.36	hypothetical protein [Trypanosoma brucei brucei TREU927]	0	--
Tco_14.4_gene_01719	Tco_14.4_contig_00060	23798	25006	1209	+	TRSC58_05325	0	100	hypothetical protein	gi|686621618|ref|XP_009306359.1|	6e-161	99.5	kelch domain-containing protein 3 [Trypanosoma grayi]	0	--
Tco_14.4_gene_01720	Tco_14.4_contig_00060	25625	27868	2244	+	TRSC58_05094	0	100	hypothetical protein	gi|407404998|gb|EKF30229.1|	0	88.39	hypothetical protein MOQ_005970, partial [Trypanosoma cruzi marinkellei]	0	--
Tco_14.4_gene_01721	Tco_14.4_contig_00060	28294	28803	510	+	Tgr.8.1230	2e-48	99.42	hypothetical protein	gi|686621622|ref|XP_009306361.1|	1e-46	99.42	hypothetical protein DQ04_00081230 [Trypanosoma grayi]	0	--
Tco_14.4_gene_01722	Tco_14.4_contig_00060	29121	29891	771	+	Tc_MARK_5969	1e-75	70.93	hypothetical protein, conserved	gi|407404997|gb|EKF30228.1|	1e-73	70.93	hypothetical protein MOQ_005969 [Trypanosoma cruzi marinkellei]	0	--
Tco_14.4_gene_01723	Tco_14.4_contig_00060	30059	31558	1500	+	TCSYLVIO_007252	7e-179	66.67	hypothetical protein	gi|407843992|gb|EKG01748.1|	7e-177	66.67	hypothetical protein TCSYLVIO_007252 [Trypanosoma cruzi]	0	--
Tco_14.4_gene_01724	Tco_14.4_contig_00060	32140	33273	1134	+	TRSC58_03298	0	100	hypothetical protein	gi|686621626|ref|XP_009306363.1|	1e-157	99.47	putative calpain-like cysteine peptidase [Trypanosoma grayi]	0	--
Tco_14.4_gene_01725	Tco_14.4_contig_00060	33614	35962	2349	+	TRSC58_01341	0	99.75	hypothetical protein	gi|407404994|gb|EKF30225.1|	0	99.37	hypothetical protein MOQ_005966 [Trypanosoma cruzi marinkellei]	0	--
Tco_14.4_gene_01726	Tco_14.4_contig_00060	36676	37497	822	+	TcCLB.506891.10	4e-78	24.08	Metal-binding domain-containing protein	gi|71405660|ref|XP_805431.1|	4e-76	24.08	hypothetical protein [Trypanosoma cruzi strain CL Brener]	0	--
Tco_14.4_gene_01727	Tco_14.4_contig_00060	38080	40068	1989	+	TRSC58_01437	0	90.66	hypothetical protein	gi|407404993|gb|EKF30224.1|	0	65.07	hypothetical protein MOQ_005965 [Trypanosoma cruzi marinkellei]	0	--
Tco_14.4_gene_01728	Tco_14.4_contig_00060	40954	42261	1308	+	TRSC58_03203	0	99.77	hypothetical protein	gi|528255224|gb|EPY36201.1|	1e-161	85.29	MORNcontaining protein [Angomonas deanei]	0	--
Tco_14.4_gene_01729	Tco_14.4_contig_00060	42508	43956	1449	+	TRSC58_04034	0	97.96	hypothetical protein	gi|686621636|ref|XP_009306368.1|	2e-97	100	BTB/POZ domain containing protein, partial [Trypanosoma grayi]	0	--
Tco_14.4_gene_01730	Tco_14.4_contig_00060	44577	46256	1680	+	TRSC58_05796	0	100	hypothetical protein	gi|407405001|gb|EKF30231.1|	0	100	hypothetical protein MOQ_005962 [Trypanosoma cruzi marinkellei]	0	--
Tco_14.4_gene_01731	Tco_14.4_contig_00060	46774	47829	1056	+	Tc_MARK_5961	8e-171	67	3-phosphoglycerate kinase, glycosomal	gi|407405000|gb|EKF30230.1|	8e-169	67	3-phosphoglycerate kinase, glycosomal [Trypanosoma cruzi marinkellei]	1	2.7.2.3
Tco_14.4_gene_01732	Tco_14.4_contig_00060	47917	48276	360	+	TCSYLVIO_007244	6e-42	45.93	phosphoglycerate kinase, putative	gi|407843997|gb|EKG01752.1|	9e-40	45.93	phosphoglycerate kinase, putative, partial [Trypanosoma cruzi]	0	--
Tco_14.4_gene_01733	Tco_14.4_contig_00060	48365	49177	813	+	TRSC58_00739	1e-148	53.68	phosphoglycerate kinase	gi|554946835|gb|ESL11509.1|	1e-146	53.68	phosphoglycerate kinase [Trypanosoma rangeli SC58]	1	2.7.2.3
Tco_14.4_gene_01734	Tco_14.4_contig_00060	49543	49917	375	+	TCSYLVIO_007244	1e-54	59.81	phosphoglycerate kinase, putative	gi|407843997|gb|EKG01752.1|	2e-52	59.81	phosphoglycerate kinase, putative, partial [Trypanosoma cruzi]	0	--
Tco_14.4_gene_01735	Tco_14.4_contig_00061	1586	1945	360	-	TCDM_08780	1e-09	18.95	hypothetical protein	gi|557859990|gb|ESS63395.1|	2e-07	18.95	hypothetical protein TCDM_08780 [Trypanosoma cruzi Dm28c]	0	--
Tco_14.4_gene_01736	Tco_14.4_contig_00061	2644	3438	795	-	TRSC58_04267	3e-134	100	hypothetical protein	gi|731711393|ref|XP_010703873.1|	1e-96	99.18	methyltransferase, putative [Leishmania panamensis]	0	--
Tco_14.4_gene_01737	Tco_14.4_contig_00061	4785	6509	1725	-	TRSC58_00296	0	100	double-strand-break repair protein rad21	gi|407858972|gb|EKG06890.1|	0	100	double-strand-break repair protein rad21, putative [Trypanosoma cruzi]	0	--
Tco_14.4_gene_01738	Tco_14.4_contig_00061	7535	8062	528	-	TRSC58_00619	2e-40	21.99	hypothetical protein	gi|554947195|gb|ESL11626.1|	1e-38	21.99	hypothetical protein TRSC58_00619 [Trypanosoma rangeli SC58]	0	--
Tco_14.4_gene_01739	Tco_14.4_contig_00061	8156	9892	1737	-	TRSC58_00619	0	73.79	hypothetical protein	gi|407424266|gb|EKF39005.1|	0	72.38	hypothetical protein MOQ_000775, partial [Trypanosoma cruzi marinkellei]	0	--
Tco_14.4_gene_01740	Tco_14.4_contig_00061	10395	12602	2208	-	TRSC58_00852	5e-159	99.71	hypothetical protein	gi|554946494|gb|ESL11398.1|	5e-157	99.71	hypothetical protein TRSC58_00852 [Trypanosoma rangeli SC58]	0	--
Tco_14.4_gene_01741	Tco_14.4_contig_00061	13217	14938	1722	-	TcCLB.508387.140	0	90.14	hypothetical protein, conserved	gi|407424272|gb|EKF39009.1|	0	91.53	hypothetical protein MOQ_000772 [Trypanosoma cruzi marinkellei]	0	--
Tco_14.4_gene_01742	Tco_14.4_contig_00061	15751	17166	1416	-	TRSC58_01431	0	93.86	hypothetical protein	gi|407424274|gb|EKF39010.1|	0	100	ATPase, putative [Trypanosoma cruzi marinkellei]	0	--
Tco_14.4_gene_01743	Tco_14.4_contig_00061	17523	19394	1872	-	TRSC58_05875	0	99.83	glutaminyl cyclase	gi|407858981|gb|EKG06895.1|	0	100	glutaminyl cyclase, putative [Trypanosoma cruzi]	1	2.3.2.5
Tco_14.4_gene_01744	Tco_14.4_contig_00061	19934	22162	2229	-	TCDM_08790	8e-174	96.54	hypothetical protein	gi|557859998|gb|ESS63403.1|	8e-172	96.54	hypothetical protein TCDM_08790 [Trypanosoma cruzi Dm28c]	0	--
Tco_14.4_gene_01745	Tco_14.4_contig_00061	22919	23956	1038	-	TCDM_08791	5e-111	99.75	ubiquitin-conjugating enzyme	gi|557859999|gb|ESS63404.1|	5e-109	99.75	ubiquitin-conjugating enzyme [Trypanosoma cruzi Dm28c]	2	6.3.2,6.3.2.19
Tco_14.4_gene_01746	Tco_14.4_contig_00061	24937	27045	2109	-	TRSC58_00876	0	96.08	paraflagellar rod protein	gi|407424281|gb|EKF39013.1|	0	97.93	paraflagellar rod protein, putative [Trypanosoma cruzi marinkellei]	0	--
Tco_14.4_gene_01747	Tco_14.4_contig_00061	28418	29776	1359	-	TRSC58_04226	1e-162	99.78	hypothetical protein	gi|554936055|gb|ESL08079.1|	1e-160	99.78	hypothetical protein TRSC58_04226 [Trypanosoma rangeli SC58]	0	--
Tco_14.4_gene_01748	Tco_14.4_contig_00061	30746	36046	5301	-	TRSC58_06162	0	100	hypothetical protein	gi|528238380|gb|EPY29473.1|	0	99.76	splicing factor 3B subunit 3 [Angomonas deanei]	0	--
Tco_14.4_gene_01749	Tco_14.4_contig_00061	36733	37362	630	-	TcCLB.506789.240	3e-86	77.92	hypothetical protein, conserved	gi|71665918|ref|XP_819924.1|	2e-84	77.92	hypothetical protein [Trypanosoma cruzi strain CL Brener]	0	--
Tco_14.4_gene_01750	Tco_14.4_contig_00061	38122	40848	2727	-	Tc_MARK_762	2e-165	63.13	hypothetical protein, conserved	gi|407424288|gb|EKF39017.1|	2e-163	63.13	hypothetical protein MOQ_000762 [Trypanosoma cruzi marinkellei]	0	--
Tco_14.4_gene_01751	Tco_14.4_contig_00061	41214	41936	723	-	TRSC58_01391	5e-67	100	hypothetical protein	gi|554944791|gb|ESL10869.1|	4e-65	100	hypothetical protein TRSC58_01391 [Trypanosoma rangeli SC58]	0	--
Tco_14.4_gene_01752	Tco_14.4_contig_00061	43448	45241	1794	-	TRSC58_02638	0	100	hypothetical protein	gi|554940820|gb|ESL09639.1|	0	100	hypothetical protein TRSC58_02638 [Trypanosoma rangeli SC58]	0	--
Tco_14.4_gene_01753	Tco_14.4_contig_00061	46834	48834	2001	-	--	--	--	--	--	--	--	--	0	--
Tco_14.4_gene_01754	Tco_14.4_contig_00062	19	360	342	-	TcCLB.508719.40	2e-46	87.5	kinetoplast DNA-associated protein, putative	gi|71409436|ref|XP_807064.1|	3e-44	87.5	kinetoplast DNA-associated protein [Trypanosoma cruzi strain CL Brener]	0	--
Tco_14.4_gene_01755	Tco_14.4_contig_00062	2253	3473	1221	-	Tc_MARK_3472	7e-137	100	hypothetical protein, conserved	gi|407410114|gb|EKF32674.1|	6e-135	100	hypothetical protein MOQ_003472 [Trypanosoma cruzi marinkellei]	0	--
Tco_14.4_gene_01756	Tco_14.4_contig_00062	4529	6673	2145	-	TcCLB.509791.180	0	100	hypothetical protein, conserved	gi|731710354|ref|XP_010703531.1|	5e-61	99.87	paraflagellar rod component, putative [Leishmania panamensis]	0	--
Tco_14.4_gene_01757	Tco_14.4_contig_00062	7178	8260	1083	-	TRSC58_02768	0	100	small GTPase	gi|407410117|gb|EKF32676.1|	0	99.72	small GTPase, putative [Trypanosoma cruzi marinkellei]	0	--
Tco_14.4_gene_01758	Tco_14.4_contig_00062	8795	13690	4896	-	TRSC58_01709	0	100	hypothetical protein	gi|407410116|gb|EKF32675.1|	0	99.88	hypothetical protein MOQ_003469 [Trypanosoma cruzi marinkellei]	0	--
Tco_14.4_gene_01759	Tco_14.4_contig_00062	14966	16264	1299	-	TRSC58_02643	0	94.21	aminoalcohol phosphotransferase	gi|407410119|gb|EKF32677.1|	0	93.79	choline/ethanolamine phosphotransferase (CEPT), putative [Trypanosoma cruzi marinkellei]	1	2.7.8.1
Tco_14.4_gene_01760	Tco_14.4_contig_00062	18481	19512	1032	-	TRSC58_02280	3e-139	93.33	hypothetical protein	gi|554941952|gb|ESL09992.1|	2e-137	93.33	hypothetical protein TRSC58_02280 [Trypanosoma rangeli SC58]	0	--
Tco_14.4_gene_01761	Tco_14.4_contig_00062	21285	21845	561	-	TRSC58_05866	1e-82	99.47	kinetoplast DNA-associated protein	gi|554932590|gb|ESL06461.1|	9e-81	99.47	kinetoplast DNA-associated protein [Trypanosoma rangeli SC58]	0	--
Tco_14.4_gene_01762	Tco_14.4_contig_00062	22298	23746	1449	-	Tgr.35.1010	3e-111	99.57	hypothetical conserved protein	gi|686627567|ref|XP_009307086.1|	2e-109	99.57	hypothetical protein DQ04_00351010 [Trypanosoma grayi]	0	--
Tco_14.4_gene_01763	Tco_14.4_contig_00062	23998	24870	873	-	TRSC58_03305	9e-123	100	hypothetical protein	gi|554938683|gb|ESL08982.1|	7e-121	100	hypothetical protein TRSC58_03305 [Trypanosoma rangeli SC58]	0	--
Tco_14.4_gene_01764	Tco_14.4_contig_00062	25903	27474	1572	-	TcCLB.511039.30	0	99.21	hypothetical protein, conserved	gi|407849559|gb|EKG04266.1|	0	99.21	hypothetical protein TCSYLVIO_004674 [Trypanosoma cruzi]	0	--
Tco_14.4_gene_01765	Tco_14.4_contig_00062	28824	30569	1746	-	TRSC58_02095	0	100	hypothetical protein	gi|407410127|gb|EKF32681.1|	0	100	hypothetical protein MOQ_003465 [Trypanosoma cruzi marinkellei]	0	--
Tco_14.4_gene_01766	Tco_14.4_contig_00062	31217	33895	2679	-	TRSC58_03058	0	100	hypothetical protein	gi|686627575|ref|XP_009307090.1|	0	97.47	MmpL efflux pump [Trypanosoma grayi]	0	--
Tco_14.4_gene_01767	Tco_14.4_contig_00062	34272	35357	1086	-	TCSYLVIO_004671	6e-70	96.82	hypothetical protein	gi|407849563|gb|EKG04269.1|	5e-68	96.82	hypothetical protein TCSYLVIO_004671 [Trypanosoma cruzi]	0	--
Tco_14.4_gene_01768	Tco_14.4_contig_00062	36974	38698	1725	-	TRSC58_06017	0	100	hypothetical protein	gi|407410136|gb|EKF32688.1|	0	100	hypothetical protein MOQ_003461 [Trypanosoma cruzi marinkellei]	0	--
Tco_14.4_gene_01769	Tco_14.4_contig_00062	39502	41895	2394	-	TRSC58_03604	0	99.62	hypothetical protein	gi|407410135|gb|EKF32687.1|	0	100	hypothetical protein MOQ_003460 [Trypanosoma cruzi marinkellei]	0	--
Tco_14.4_gene_01770	Tco_14.4_contig_00062	42310	44817	2508	-	TcCLB.508723.40	0	99.04	hypothetical protein, conserved	gi|407410134|gb|EKF32686.1|	0	100	hypothetical protein MOQ_003459 [Trypanosoma cruzi marinkellei]	0	--
Tco_14.4_gene_01771	Tco_14.4_contig_00062	45389	47143	1755	-	TRSC58_06774	0	98.98	hypothetical protein	gi|407410133|gb|EKF32685.1|	0	100	hypothetical protein MOQ_003458 [Trypanosoma cruzi marinkellei]	0	--
Tco_14.4_gene_01772	Tco_14.4_contig_00062	47630	48415	786	-	TCDM_03456	4e-103	99.23	hypothetical protein	gi|686627828|ref|XP_009307096.1|	3e-85	98.86	ubiquitin thioesterase OTU1 [Trypanosoma grayi]	1	3.1.2.-
Tco_14.4_gene_01773	Tco_14.4_contig_00065	82	447	366	+	--	--	--	--	--	--	--	--	0	--
Tco_14.4_gene_01774	Tco_14.4_contig_00065	1597	2034	438	-	--	--	--	--	--	--	--	--	0	--
Tco_14.4_gene_01775	Tco_14.4_contig_00065	2305	5295	2991	-	Tc_MARK_2996	0	99.69	protein kinase, putative	gi|407410836|gb|EKF33135.1|	0	99.69	protein kinase, putative [Trypanosoma cruzi marinkellei]	1	2.7.11
Tco_14.4_gene_01776	Tco_14.4_contig_00065	5685	7322	1638	-	TRSC58_03042	0	99.45	nuclear transcription factor	gi|407410837|gb|EKF33136.1|	0	99.81	nuclear transcription factor, putative [Trypanosoma cruzi marinkellei]	0	--
Tco_14.4_gene_01777	Tco_14.4_contig_00065	7560	8444	885	-	TRSC58_02442	2e-143	100	3,2-trans-enoyl-CoA isomerase, mitochondrial precursor	gi|554941440|gb|ESL09833.1|	2e-141	100	3,2-trans-enoyl-CoA isomerase, mitochondrial precursor [Trypanosoma rangeli SC58]	1	5.3.3.8
Tco_14.4_gene_01778	Tco_14.4_contig_00065	9218	12277	3060	-	Tc_MARK_2999	0	100	aminopeptidase, putative,metallo-peptidase, Clan MG, Family M24, putative	gi|146092750|ref|XP_001466508.1|	0	99.33	transcription factor-like protein [Leishmania infantum JPCM5]	1	3.4.11
Tco_14.4_gene_01779	Tco_14.4_contig_00065	12637	14058	1422	-	TRSC58_06885	0	95.94	mitochondrial ribosomal protein L3	gi|146092753|ref|XP_001466509.1|	0	99.79	ribosomal protein L3-like protein [Leishmania infantum JPCM5]	0	--
Tco_14.4_gene_01780	Tco_14.4_contig_00065	14267	15118	852	-	TRSC58_05960	3e-144	99.65	hypothetical protein	gi|554932389|gb|ESL06368.1|	2e-142	99.65	hypothetical protein TRSC58_05960 [Trypanosoma rangeli SC58]	0	--
Tco_14.4_gene_01781	Tco_14.4_contig_00065	15289	17325	2037	-	TRSC58_02722	0	100	hypothetical protein	gi|407410842|gb|EKF33141.1|	0	93.38	hypothetical protein MOQ_003002 [Trypanosoma cruzi marinkellei]	0	--
Tco_14.4_gene_01782	Tco_14.4_contig_00065	17630	18805	1176	-	TRSC58_05241	0	100	tryptophanyl-tRNA synthetase	gi|407410843|gb|EKF33142.1|	0	99.48	tryptophanyl-tRNA synthetase, putative [Trypanosoma cruzi marinkellei]	2	6.1.1.-,6.1.1.2
Tco_14.4_gene_01783	Tco_14.4_contig_00065	19210	19992	783	-	TRSC58_01236	2e-123	100	syntaxin	gi|554945290|gb|ESL11023.1|	2e-121	100	syntaxin [Trypanosoma rangeli SC58]	0	--
Tco_14.4_gene_01784	Tco_14.4_contig_00065	20489	20794	306	-	TRSC58_05397	5e-46	100	hypothetical protein	gi|554933585|gb|ESL06921.1|	7e-44	100	hypothetical protein TRSC58_05397 [Trypanosoma rangeli SC58]	0	--
Tco_14.4_gene_01785	Tco_14.4_contig_00065	21168	21719	552	-	TcCLB.507795.30	1e-91	100	small GTP-binding protein, putative	gi|71411052|ref|XP_807792.1|	6e-90	100	small GTP-binding protein [Trypanosoma cruzi strain CL Brener]	0	--
Tco_14.4_gene_01786	Tco_14.4_contig_00065	22012	23601	1590	-	TcCLB.507795.20	0	99.62	hypothetical protein, conserved	gi|686621930|ref|XP_009306515.1|	0	100	WD repeat domain 34 [Trypanosoma grayi]	0	--
Tco_14.4_gene_01787	Tco_14.4_contig_00065	25154	31399	6246	-	Tc_MARK_3006	0	91.85	membrane associated protein, putative	gi|407410832|gb|EKF33132.1|	0	91.85	membrane associated protein, putative [Trypanosoma cruzi marinkellei]	0	--
Tco_14.4_gene_01788	Tco_14.4_contig_00065	31844	32248	405	-	TcCLB.504221.9	9e-27	9.8	membrane associated protein, putative	gi|71401019|ref|XP_803234.1|	1e-24	9.8	membrane associated protein [Trypanosoma cruzi strain CL Brener]	0	--
Tco_14.4_gene_01789	Tco_14.4_contig_00065	32682	34880	2199	-	Tgr.13.1110	0	95.56	von Willebrand factor type A	gi|686621926|ref|XP_009306513.1|	0	95.56	von Willebrand factor type A [Trypanosoma grayi]	0	--
Tco_14.4_gene_01790	Tco_14.4_contig_00065	35521	38235	2715	-	Tc_MARK_3007	0	100	26S proteasome regulatory non-ATPase subunit, putative	gi|146092785|ref|XP_001466518.1|	0	100	putative proteasome regulatory non-ATPase subunit [Leishmania infantum JPCM5]	0	--
Tco_14.4_gene_01791	Tco_14.4_contig_00065	38818	41397	2580	-	TRSC58_00865	0	98.36	hypothetical protein	gi|528217052|gb|EPY20258.1|	0	94.2	IQ calmodulin-binding protein motif family protein [Strigomonas culicis]	0	--
Tco_14.4_gene_01792	Tco_14.4_contig_00065	41808	42821	1014	-	TCDM_02962	0	100	DNA-directed RNA polymerase II subunit 3	gi|407410818|gb|EKF33119.1|	0	100	DNA-directed RNA polymerase II subunit 3, putative [Trypanosoma cruzi marinkellei]	1	2.7.7.6
Tco_14.4_gene_01793	Tco_14.4_contig_00065	43377	45458	2082	-	TRSC58_05276	0	100	hypothetical protein	gi|114581934|ref|XP_001154614.1|	0	98.35	PREDICTED: tetratricopeptide repeat protein 30A [Pan troglodytes]	0	--
Tco_14.4_gene_01794	Tco_14.4_contig_00065	46123	47568	1446	-	TRSC58_05388	0	99.17	hypothetical protein	gi|686621916|ref|XP_009306508.1|	4e-104	100	transmembrane protein 180 [Trypanosoma grayi]	0	--
Tco_14.4_gene_01795	Tco_14.4_contig_00063	307	6189	5883	+	Tc_MARK_4921	0	99.95	mitochondrial ATP-dependent zinc metallopeptidase, putative,metallo-peptidase, clan MA(E), family M41, putative	gi|407407455|gb|EKF31254.1|	0	99.95	mitochondrial ATP-dependent zinc metallopeptidase [Trypanosoma cruzi marinkellei]	0	--
Tco_14.4_gene_01796	Tco_14.4_contig_00063	7811	9274	1464	+	TRSC58_03246	0	90.42	serine/threonine protein phosphatase	gi|407407437|gb|EKF31237.1|	0	88.32	serine/threonine protein phosphatase, putative [Trypanosoma cruzi marinkellei]	0	--
Tco_14.4_gene_01797	Tco_14.4_contig_00063	9795	14642	4848	+	TRSC58_06437	0	100	hypothetical protein	gi|407407438|gb|EKF31238.1|	0	99.69	hypothetical protein MOQ_004923 [Trypanosoma cruzi marinkellei]	0	--
Tco_14.4_gene_01798	Tco_14.4_contig_00063	15145	17010	1866	+	TRSC58_03383	0	100	hypothetical protein	gi|407407439|gb|EKF31239.1|	0	100	hypothetical protein MOQ_004924 [Trypanosoma cruzi marinkellei]	0	--
Tco_14.4_gene_01799	Tco_14.4_contig_00063	17950	19467	1518	+	TRSC58_03436	0	100	hypothetical protein	gi|407407440|gb|EKF31240.1|	0	100	hypothetical protein MOQ_004925 [Trypanosoma cruzi marinkellei]	0	--
Tco_14.4_gene_01800	Tco_14.4_contig_00063	21131	23773	2643	+	TcCLB.508891.20	0	92.1	hypothetical protein, conserved	gi|686623169|ref|XP_009306594.1|	0	93.19	putative cyclophilin type peptidyl-prolyl cis-trans isomerase [Trypanosoma grayi]	1	5.2.1.8
Tco_14.4_gene_01801	Tco_14.4_contig_00063	24142	25965	1824	+	TcCLB.504215.20	0	100	dolichyl-P-Man:GDP-ManGlcNAc2-PP-dolichyl beta-1,4-mannosyltransferase, putative	gi|407407442|gb|EKF31242.1|	0	100	dolichyl-P-Man:GDP-ManGlcNAc2-PP-dolichyl beta-1,4-mannosyltransferase, putative [Trypanosoma cruzi marinkellei]	2	2.4,2.4.1.142
Tco_14.4_gene_01802	Tco_14.4_contig_00063	26361	29159	2799	+	TCSYLVIO_006219	0	98.81	hypothetical protein	gi|407407444|gb|EKF31244.1|	0	92.31	hypothetical protein MOQ_004929 [Trypanosoma cruzi marinkellei]	0	--
Tco_14.4_gene_01803	Tco_14.4_contig_00063	29572	30726	1155	+	TRSC58_01206	0	100	ARP2/3 complex subunit	gi|407407445|gb|EKF31245.1|	0	99.74	ARP2/3 complex subunit, putative [Trypanosoma cruzi marinkellei]	0	--
Tco_14.4_gene_01804	Tco_14.4_contig_00063	31172	33043	1872	+	TRSC58_04786	0	100	hypothetical protein	gi|554934865|gb|ESL07524.1|	0	100	hypothetical protein TRSC58_04786 [Trypanosoma rangeli SC58]	0	--
Tco_14.4_gene_01805	Tco_14.4_contig_00063	33326	36970	3645	+	TRSC58_06129	0	100	hypothetical protein	gi|154335575|ref|XP_001564026.1|	0	89.83	conserved hypothetical protein [Leishmania braziliensis MHOM/BR/75/M2904]	0	--
Tco_14.4_gene_01806	Tco_14.4_contig_00063	37347	38309	963	+	Tc_MARK_4933	8e-123	91.4	hypothetical protein, conserved	gi|407407429|gb|EKF31231.1|	7e-121	91.4	hypothetical protein MOQ_004933 [Trypanosoma cruzi marinkellei]	0	--
Tco_14.4_gene_01807	Tco_14.4_contig_00063	38503	40068	1566	+	Tgr.109.1110	0	84.44	hypothetical conserved protein	gi|686632057|ref|XP_009308474.1|	0	84.44	hypothetical protein DQ04_01091110 [Trypanosoma grayi]	1	2.4
Tco_14.4_gene_01808	Tco_14.4_contig_00063	40432	40740	309	+	TRSC58_04943	5e-37	17.76	hypothetical protein	gi|407407431|gb|EKF31233.1|	5e-34	17.96	mannosyltransferase-II, putative [Trypanosoma cruzi marinkellei]	1	2.4.1
Tco_14.4_gene_01809	Tco_14.4_contig_00063	40752	41984	1233	+	TRSC58_04943	1e-167	75.7	hypothetical protein	gi|407846754|gb|EKG02747.1|	3e-154	77.5	mannosyltransferase-II, putative [Trypanosoma cruzi]	1	2.4.1
Tco_14.4_gene_01810	Tco_14.4_contig_00063	42382	45240	2859	+	TRSC58_05058	0	100	hypothetical protein	gi|554934296|gb|ESL07257.1|	0	100	hypothetical protein TRSC58_05058 [Trypanosoma rangeli SC58]	0	--
Tco_14.4_gene_01811	Tco_14.4_contig_00063	45654	46199	546	+	TcCLB.506359.50	4e-62	100	hypothetical protein, conserved	gi|71413088|ref|XP_808699.1|	2e-60	100	hypothetical protein [Trypanosoma cruzi strain CL Brener]	0	--
Tco_14.4_gene_01812	Tco_14.4_contig_00063	46661	48109	1449	+	TRSC58_00238	0	99.79	UTP-glucose-1-phosphate uridylyltransferase 2	gi|407407426|gb|EKF31229.1|	0	90.41	UTP-glucose-1-phosphate uridylyltransferase 2, putative [Trypanosoma cruzi marinkellei]	1	2.7.7.9
Tco_14.4_gene_01813	Tco_14.4_contig_00064	3	383	381	-	TCSYLVIO_003326	1e-64	35.38	glyceraldehyde 3-phosphate dehydrogenase, putative	gi|71422448|ref|XP_812137.1|	2e-62	35.38	glyceraldehyde 3-phosphate dehydrogenase [Trypanosoma cruzi strain CL Brener]	0	--
Tco_14.4_gene_01814	Tco_14.4_contig_00064	670	1476	807	-	TRSC58_02292	1e-104	99.23	hypothetical protein	gi|686646226|ref|XP_009315558.1|	4e-72	95.97	putative calpain-like cysteine peptidase [Trypanosoma grayi]	0	--
Tco_14.4_gene_01815	Tco_14.4_contig_00064	2634	3803	1170	-	TcCLB.506943.80	5e-166	98.23	hypothetical protein, conserved	gi|71422454|ref|XP_812139.1|	5e-164	98.23	hypothetical protein [Trypanosoma cruzi strain CL Brener]	0	--
Tco_14.4_gene_01816	Tco_14.4_contig_00064	4157	4654	498	-	TRSC58_04045	6e-70	99.39	hypothetical protein	gi|554936435|gb|ESL08256.1|	5e-68	99.39	hypothetical protein TRSC58_04045 [Trypanosoma rangeli SC58]	0	--
Tco_14.4_gene_01817	Tco_14.4_contig_00064	4937	7081	2145	-	TRSC58_06319	0	97.88	hypothetical protein	gi|407416657|gb|EKF37752.1|	0	87.09	hypothetical protein MOQ_002047 [Trypanosoma cruzi marinkellei]	0	--
Tco_14.4_gene_01818	Tco_14.4_contig_00064	7279	7833	555	-	TRSC58_01464	7e-79	91.54	hypothetical protein	gi|554944558|gb|ESL10796.1|	5e-77	91.54	hypothetical protein TRSC58_01464 [Trypanosoma rangeli SC58]	0	--
Tco_14.4_gene_01819	Tco_14.4_contig_00064	8235	8588	354	-	TRSC58_05567	1e-54	99.15	U6 snRNA-associated Sm-like protein LSm5p	gi|554933228|gb|ESL06755.1|	2e-52	99.15	U6 snRNA-associated Sm-like protein LSm5p [Trypanosoma rangeli SC58]	0	--
Tco_14.4_gene_01820	Tco_14.4_contig_00064	9493	10371	879	-	TRSC58_06100	2e-164	100	hypothetical protein	gi|686642311|ref|XP_009313601.1|	7e-142	100	ribosomal RNA assembly protein [Trypanosoma grayi]	0	--
Tco_14.4_gene_01821	Tco_14.4_contig_00064	10925	11329	405	-	TRSC58_01231	2e-63	99.25	hypothetical protein	gi|554945305|gb|ESL11028.1|	3e-61	99.25	hypothetical protein TRSC58_01231 [Trypanosoma rangeli SC58]	0	--
Tco_14.4_gene_01822	Tco_14.4_contig_00064	11980	13113	1134	-	TRSC58_02531	4e-178	97.11	hypothetical protein	gi|554941157|gb|ESL09745.1|	3e-176	97.11	hypothetical protein TRSC58_02531 [Trypanosoma rangeli SC58]	0	--
Tco_14.4_gene_01823	Tco_14.4_contig_00064	13496	15004	1509	-	TRSC58_01728	0	95.6	eukaryotic translation initiation factor 3 subunit 7-like protein	gi|407416650|gb|EKF37749.1|	0	95.22	eukaryotic translation initiation factor 3 subunit 7-like protein, putative [Trypanosoma cruzi marinkellei]	0	--
Tco_14.4_gene_01824	Tco_14.4_contig_00064	15633	16907	1275	-	Tc_MARK_2051	0	89.17	hypothetical protein, conserved	gi|686629605|ref|XP_009307341.1|	4e-158	87.47	protein fam63a [Trypanosoma grayi]	0	--
Tco_14.4_gene_01825	Tco_14.4_contig_00064	18237	23642	5406	-	TCDM_02123	0	99.89	protein kinase-like protein	gi|146094088|ref|XP_001467155.1|	0	94.68	protein kinase-like protein [Leishmania infantum JPCM5]	1	2.7.11
Tco_14.4_gene_01826	Tco_14.4_contig_00064	24462	27818	3357	-	Tc_MARK_2054	0	100	kinesin, putative	gi|146094090|ref|XP_001467156.1|	0	93.45	putative kinesin [Leishmania infantum JPCM5]	0	--
Tco_14.4_gene_01827	Tco_14.4_contig_00064	28259	29224	966	-	TRSC58_04961	1e-151	97.86	hypothetical protein	gi|686629505|ref|XP_009307338.1|	6e-114	86.69	tRNA (guanine-N(1)-)-methyltransferase TRM10 [Trypanosoma grayi]	1	2.1.1
Tco_14.4_gene_01828	Tco_14.4_contig_00064	29633	31549	1917	-	TCSYLVIO_003338	2e-156	100	hypothetical protein	gi|407851886|gb|EKG05586.1|	2e-154	100	hypothetical protein TCSYLVIO_003338 [Trypanosoma cruzi]	0	--
Tco_14.4_gene_01829	Tco_14.4_contig_00064	31785	32792	1008	-	TRSC58_03870	1e-160	100	homoserine kinase	gi|554936871|gb|ESL08427.1|	1e-158	100	homoserine kinase [Trypanosoma rangeli SC58]	1	2.7.1.39
Tco_14.4_gene_01830	Tco_14.4_contig_00064	34229	35329	1101	-	TcCLB.509167.140	2e-159	97.38	RNA-binding protein 42 (RNA-binding motif protein 42), putative	gi|731703653|ref|XP_010701327.1|	3e-57	100	RNA-binding protein, putative [Leishmania panamensis]	0	--
Tco_14.4_gene_01831	Tco_14.4_contig_00064	35754	37367	1614	-	Tc_MARK_2059	0	88.06	hypothetical protein, conserved	gi|407416638|gb|EKF37740.1|	0	88.06	hypothetical protein MOQ_002059 [Trypanosoma cruzi marinkellei]	0	--
Tco_14.4_gene_01832	Tco_14.4_contig_00064	37972	39084	1113	-	TRSC58_03913	0	100	S-adenosylmethionine decarboxylase proenzyme	gi|3328196|gb|AAC26796.1|	0	99.73	S-adenosylmethionine decarboxylase [Trypanosoma cruzi]	1	4.1.1.50
Tco_14.4_gene_01833	Tco_14.4_contig_00064	43223	44209	987	-	TcCLB.504257.60	2e-158	100	S-adenosylmethionine decarboxylase proenzyme, putative	gi|71408277|ref|XP_806553.1|	1e-156	100	S-adenosylmethionine decarboxylase proenzyme [Trypanosoma cruzi strain CL Brener]	1	4.1.1.50
Tco_14.4_gene_01834	Tco_14.4_contig_00064	44829	47864	3036	-	Tc_MARK_2062	0	100	valyl-tRNA synthetase, putative	gi|125809585|ref|XP_001361180.1|	0	92.18	uncharacterized protein Dpse_GA17927, isoform A [Drosophila pseudoobscura pseudoobscura]	2	6.1.1.-,6.1.1.9
Tco_14.4_gene_01835	Tco_14.4_contig_00069	3	521	519	-	TcCLB.506147.190	8e-69	31.75	hypothetical protein, conserved	gi|71661157|ref|XP_817604.1|	5e-67	31.75	hypothetical protein [Trypanosoma cruzi strain CL Brener]	0	--
Tco_14.4_gene_01836	Tco_14.4_contig_00069	1728	2789	1062	-	Tc_MARK_4350	5e-94	100	hypothetical protein, conserved	gi|407408321|gb|EKF31809.1|	4e-92	100	hypothetical protein MOQ_004350 [Trypanosoma cruzi marinkellei]	0	--
Tco_14.4_gene_01837	Tco_14.4_contig_00069	4005	10727	6723	-	TRSC58_00023	0	100	DNA polymerase epsilon catalytic subunit	gi|119195039|ref|XP_001248123.1|	0	67.43	DNA polymerase epsilon catalytic subunit A [Coccidioides immitis RS]	1	2.7.7.7
Tco_14.4_gene_01838	Tco_14.4_contig_00069	12278	16063	3786	-	TRSC58_03819	0	99.29	hypothetical protein	gi|146101949|ref|XP_001469244.1|	0	97.6	conserved hypothetical protein [Leishmania infantum JPCM5]	1	3.1
Tco_14.4_gene_01839	Tco_14.4_contig_00069	16476	17510	1035	-	TRSC58_06274	2e-174	93.99	hypothetical protein	gi|554931722|gb|ESL06058.1|	1e-172	93.99	hypothetical protein TRSC58_06274 [Trypanosoma rangeli SC58]	0	--
Tco_14.4_gene_01840	Tco_14.4_contig_00069	17786	19564	1779	-	TRSC58_05569	0	99.49	hypothetical protein	gi|686631319|ref|XP_009308105.1|	0	99.83	PIH1 domain-containing protein 1 [Trypanosoma grayi]	0	--
Tco_14.4_gene_01841	Tco_14.4_contig_00069	20074	21672	1599	-	TRSC58_03068	0	100	hypothetical protein	gi|686631317|ref|XP_009308104.1|	0	98.51	HAD-superfamily subfamily IIA hydrolase [Trypanosoma grayi]	0	--
Tco_14.4_gene_01842	Tco_14.4_contig_00069	22053	22505	453	-	TRSC58_01923	4e-50	100	hypothetical protein	gi|554943081|gb|ESL10347.1|	4e-48	100	hypothetical protein TRSC58_01923 [Trypanosoma rangeli SC58]	0	--
Tco_14.4_gene_01843	Tco_14.4_contig_00069	22927	23703	777	-	TcCLB.510735.70	5e-115	100	hypothetical protein, conserved	gi|71413903|ref|XP_809073.1|	4e-113	100	hypothetical protein [Trypanosoma cruzi strain CL Brener]	0	--
Tco_14.4_gene_01844	Tco_14.4_contig_00069	25552	28770	3219	-	Tc_MARK_4357	0	99.81	hypothetical protein, conserved	gi|686631311|ref|XP_009308101.1|	0	99.81	dynein heavy chain, cytosolic [Trypanosoma grayi]	0	--
Tco_14.4_gene_01845	Tco_14.4_contig_00069	29355	31565	2211	-	TCDM_00047	0	100	hypothetical protein	gi|686631309|ref|XP_009308100.1|	0	97.73	spindle assembly 6 [Trypanosoma grayi]	0	--
Tco_14.4_gene_01846	Tco_14.4_contig_00069	32739	33245	507	-	TRSC58_01456	3e-83	74.22	hypothetical protein	gi|554944583|gb|ESL10804.1|	2e-81	74.22	hypothetical protein TRSC58_01456 [Trypanosoma rangeli SC58]	0	--
Tco_14.4_gene_01847	Tco_14.4_contig_00069	33966	34997	1032	-	TcCLB.506147.70	3e-139	98.53	hypothetical protein, conserved	gi|686631305|ref|XP_009308098.1|	5e-99	99.12	zinc finger protein, predicted [Trypanosoma grayi]	0	--
Tco_14.4_gene_01848	Tco_14.4_contig_00069	35344	36177	834	-	TRSC58_04599	6e-147	98.58	3-demethylubiquinone-9 3-methyltransferase	gi|554935260|gb|ESL07708.1|	5e-145	98.58	3-demethylubiquinone-9 3-methyltransferase [Trypanosoma rangeli SC58]	3	2.1.1.222,2.1.1.64,2.1.1
Tco_14.4_gene_01849	Tco_14.4_contig_00069	38165	38905	741	-	TcCLB.506147.50	6e-88	92.42	hypothetical protein, conserved	gi|71661131|ref|XP_817591.1|	5e-86	92.42	hypothetical protein [Trypanosoma cruzi strain CL Brener]	0	--
Tco_14.4_gene_01850	Tco_14.4_contig_00069	39923	41371	1449	-	TRSC58_01228	1e-175	100	hypothetical protein	gi|554945315|gb|ESL11031.1|	1e-173	100	hypothetical protein TRSC58_01228 [Trypanosoma rangeli SC58]	0	--
Tco_14.4_gene_01851	Tco_14.4_contig_00069	41961	44141	2181	-	TRSC58_01574	0	99.86	hypothetical protein	gi|407408301|gb|EKF31796.1|	0	100	synaptojanin (N-terminal domain), putative,inositol/phosphatidylinositol phosphatase, putative [Trypanosoma cruzi marinkellei]	1	3.1.-.-
Tco_14.4_gene_01852	Tco_14.4_contig_00069	45677	47011	1335	-	TcCLB.508461.70	9e-41	96.15	hypothetical protein	gi|71659896|ref|XP_821668.1|	9e-39	96.15	hypothetical protein [Trypanosoma cruzi strain CL Brener]	0	--
Tco_14.4_gene_01853	Tco_14.4_contig_00066	1475	2071	597	-	TRSC58_04138	8e-49	98.51	hypothetical protein	gi|554936238|gb|ESL08163.1|	6e-47	98.51	hypothetical protein TRSC58_04138 [Trypanosoma rangeli SC58]	0	--
Tco_14.4_gene_01854	Tco_14.4_contig_00066	3489	3974	486	-	TRSC58_05997	7e-63	96.36	hypothetical protein	gi|554932310|gb|ESL06331.1|	5e-61	96.36	hypothetical protein TRSC58_05997 [Trypanosoma rangeli SC58]	0	--
Tco_14.4_gene_01855	Tco_14.4_contig_00066	6515	8761	2247	-	Tc_MARK_4203	0	91.19	choline/carnitine O-acetyltransferase, putative	gi|407408570|gb|EKF31958.1|	0	91.19	choline/carnitine O-acetyltransferase, putative [Trypanosoma cruzi marinkellei]	1	2.3.1.7
Tco_14.4_gene_01856	Tco_14.4_contig_00066	9126	10448	1323	-	TRSC58_01488	0	100	hypothetical protein	gi|407408569|gb|EKF31957.1|	0	99.78	hypothetical protein MOQ_004202 [Trypanosoma cruzi marinkellei]	0	--
Tco_14.4_gene_01857	Tco_14.4_contig_00066	10712	15055	4344	-	TcCLB.508355.70	0	98.55	diacylglycerol acyltransferase, putative	gi|154339940|ref|XP_001565927.1|	0	92.44	putative diacylglycerol acyltransferase [Leishmania braziliensis MHOM/BR/75/M2904]	2	2.3.1.20,2.3.1
Tco_14.4_gene_01858	Tco_14.4_contig_00066	16188	20846	4659	-	Tc_MARK_4197	0	100	diacylglycerol acyltransferase, putative	gi|407408581|gb|EKF31962.1|	0	100	diacylglycerol acyltransferase, putative [Trypanosoma cruzi marinkellei]	1	2.3.1
Tco_14.4_gene_01859	Tco_14.4_contig_00066	21080	21478	399	-	TcCLB.507467.94	5e-71	99.25	hypothetical protein, conserved	gi|686637015|ref|XP_009310953.1|	2e-65	100	putative DNA-directed RNA polymerase II [Trypanosoma grayi]	1	2.7.7.6
Tco_14.4_gene_01860	Tco_14.4_contig_00066	22062	23921	1860	-	TRSC58_07174	0	100	hypothetical protein	gi|554929846|gb|ESL05196.1|	0	100	hypothetical protein TRSC58_07174 [Trypanosoma rangeli SC58]	0	--
Tco_14.4_gene_01861	Tco_14.4_contig_00066	25233	27137	1905	-	TRSC58_04022	0	99.21	hypothetical protein	gi|407408586|gb|EKF31965.1|	0	99.36	hypothetical protein MOQ_004195 [Trypanosoma cruzi marinkellei]	0	--
Tco_14.4_gene_01862	Tco_14.4_contig_00066	27460	28662	1203	-	TRSC58_02256	4e-155	100	hypothetical protein	gi|554942029|gb|ESL10016.1|	4e-153	100	hypothetical protein TRSC58_02256 [Trypanosoma rangeli SC58]	1	1.3
Tco_14.4_gene_01863	Tco_14.4_contig_00066	29523	29990	468	-	TRSC58_05836	8e-87	100	hypothetical protein	gi|554932651|gb|ESL06489.1|	7e-85	100	hypothetical protein TRSC58_05836 [Trypanosoma rangeli SC58]	0	--
Tco_14.4_gene_01864	Tco_14.4_contig_00066	30659	32188	1530	-	TRSC58_04630	0	100	hypothetical protein	gi|407408584|gb|EKF31963.1|	0	83.17	hypothetical protein MOQ_004193 [Trypanosoma cruzi marinkellei]	0	--
Tco_14.4_gene_01865	Tco_14.4_contig_00066	32908	36315	3408	-	TRSC58_02902	0	100	hypothetical protein	gi|407408589|gb|EKF31967.1|	0	99.29	hypothetical protein MOQ_004192 [Trypanosoma cruzi marinkellei]	0	--
Tco_14.4_gene_01866	Tco_14.4_contig_00066	36855	37859	1005	-	TRSC58_01856	0	100	proteasome regulatory non-ATPase subunit 3	gi|407408593|gb|EKF31970.1|	0	100	proteasome regulatory non-ATPase subunit 3, putative [Trypanosoma cruzi marinkellei]	0	--
Tco_14.4_gene_01867	Tco_14.4_contig_00066	38382	40778	2397	-	TRSC58_04502	0	98.99	hypothetical protein	gi|528242916|gb|EPY31383.1|	0	99.26	ribosome biogenesis protein MAK21 [Strigomonas culicis]	0	--
Tco_14.4_gene_01868	Tco_14.4_contig_00066	41337	41984	648	-	Tc_MARK_4189	2e-92	100	hypothetical protein, conserved	gi|686645472|ref|XP_009315181.1|	3e-88	100	charged multivesicular body protein 2A [Trypanosoma grayi]	0	--
Tco_14.4_gene_01869	Tco_14.4_contig_00066	42598	44430	1833	-	TRSC58_05057	0	100	hypothetical protein	gi|686647931|ref|XP_009316410.1|	7e-61	99.34	Trypanosoma vivax, partial [Trypanosoma grayi]	0	--
Tco_14.4_gene_01870	Tco_14.4_contig_00066	45463	46851	1389	-	TRSC58_05398	0	99.78	choline/ethanolamine kinase	gi|407408595|gb|EKF31971.1|	0	96.65	choline kinase [Trypanosoma cruzi marinkellei]	2	2.7,2.7.1.82
Tco_14.4_gene_01871	Tco_14.4_contig_00067	333	1907	1575	-	Tc_MARK_3426	7e-105	99.43	hypothetical protein, conserved	gi|407410199|gb|EKF32725.1|	7e-103	99.43	hypothetical protein MOQ_003426 [Trypanosoma cruzi marinkellei]	0	--
Tco_14.4_gene_01872	Tco_14.4_contig_00067	2388	6731	4344	-	Tc_MARK_3425	0	99.45	AMP deaminase, putative,adenosine monophosphate deaminase-like protein, putative	gi|146096828|ref|XP_001467945.1|	0	81.14	adenosine monophosphate deaminase-like protein [Leishmania infantum JPCM5]	1	3.5.4.6
Tco_14.4_gene_01873	Tco_14.4_contig_00067	7103	8257	1155	-	TRSC58_04255	3e-154	86.97	GPI transamidase component Tta1	gi|554935994|gb|ESL08050.1|	3e-152	86.97	GPI transamidase component Tta1 [Trypanosoma rangeli SC58]	0	--
Tco_14.4_gene_01874	Tco_14.4_contig_00067	9193	11064	1872	-	TRSC58_02450	0	100	hypothetical protein	gi|407410196|gb|EKF32722.1|	0	89.22	hypothetical protein MOQ_003423 [Trypanosoma cruzi marinkellei]	0	--
Tco_14.4_gene_01875	Tco_14.4_contig_00067	11606	12652	1047	-	TcCLB.511545.170	2e-163	82.03	hypothetical protein, conserved	gi|71654107|ref|XP_815679.1|	2e-161	82.03	hypothetical protein [Trypanosoma cruzi strain CL Brener]	0	--
[truncated: 8,279 more rows]

## Sheet: S5
Supplementary table 5: Genes and their putatative function for T. rangeli AM80.
[truncated: 10,110 more rows]

## Sheet: S6
Supplementary table 6: Genes and their putatative function for T. cruzi G.
[truncated: 12,713 more rows]

[truncated: 16 more sheets: S7, S8, S9, S10, S11, S12, S13, S14, S15, S16, S17, S18, S19, S20, S21, S22]
